# Supplementary material for: Pathogen-associated molecular patterns alter molecular clock gene expression in mouse splenocytes
Source: PLoS One. 2017 Dec 18;12(12):e0189949. doi: 10.1371/journal.pone.0189949 (PMC5734770; doi:10.1371/journal.pone.0189949)
Supplement: S2 File — (XLSX) [file pone.0189949.s004.xlsx]

## Sheet: Figure 1
	Sample Name	Target Name	Task	Reporter	Quencher	Cт	Cт Mean	Cт SD	Quantity	Automatic Ct Threshold	Ct Threshold	Automatic Baseline	Baseline Start	Baseline End						Sample Name	Target Name	Task	Reporter	Quencher	Cт	Cт Mean	Cт SD	Quantity	Automatic Ct Threshold	Ct Threshold	Automatic Baseline	Baseline Start	Baseline End				Sample Name	Target Name	Task	Reporter	Quencher	Cт	Cт Mean	Cт SD	Quantity	Automatic Ct Threshold	Ct Threshold	Automatic Baseline	Baseline Start
	ZT1-1	Bmal1	UNKNOWN	FAM	NFQ-MGB	28.2537	28.7916	0.438896	1.20509	TRUE	0.10598	TRUE	3	25						ZT1-1	PER2	UNKNOWN	FAM	NFQ-MGB	30.1656	31.5315	1.20516	1.47794	TRUE	0.318751	TRUE	3	26				ZT1-1	dbp	UNKNOWN	FAM	NFQ-MGB	33.2979	33.3074	0.303403	0.536139	TRUE	0.487297	TRUE	3
	ZT1-2	Bmal1	UNKNOWN	FAM	NFQ-MGB	28.817	28.9305	0.0844349	0.869623	TRUE	0.10598	TRUE	3	26						ZT1-2	PER2	UNKNOWN	FAM	NFQ-MGB	30.4202	31.1305	0.58115	1.23336	TRUE	0.318751	TRUE	3	25				ZT1-2	dbp	UNKNOWN	FAM	NFQ-MGB	34.1108	32.9413	0.880484	0.319525	TRUE	0.487297	TRUE	3
	ZT1-3	Bmal1	UNKNOWN	FAM	NFQ-MGB	29.2488	29.08	0.344854	0.677201	TRUE	0.10598	TRUE	3	25						ZT1-3	PER2	UNKNOWN	FAM	NFQ-MGB	30.6594	31.819	0.841439	1.0406	TRUE	0.318751	TRUE	3	25				ZT1-3	dbp	UNKNOWN	FAM	NFQ-MGB	33.9537	33.9387	0.611101	0.353137	TRUE	0.487297	TRUE	3
	ZT1-4	Bmal1	UNKNOWN	FAM	NFQ-MGB	28.8291	29.0519	0.266961	0.863532	TRUE	0.10598	TRUE	3	25						ZT1-4	PER2	UNKNOWN	FAM	NFQ-MGB	30.2069	32.5018	2.89934	1.4352	TRUE	0.318751	TRUE	3	26				ZT1-4	dbp	UNKNOWN	FAM	NFQ-MGB	33.7143	34.3853	1.12059	0.41127	TRUE	0.487297	TRUE	3
	ZT1-5	Bmal1	UNKNOWN	FAM	NFQ-MGB	29.1854	29.0648	0.235356	0.702547	TRUE	0.10598	TRUE	3	26						ZT1-5	PER2	UNKNOWN	FAM	NFQ-MGB	30.694	31.7966	0.887109	1.01533	TRUE	0.318751	TRUE	3	26				ZT1-5	dbp	UNKNOWN	FAM	NFQ-MGB	33.5082	33.3052	0.297639	0.468948	TRUE	0.487297	TRUE	3
	ZT1-1	Bmal1	UNKNOWN	FAM	NFQ-MGB	29.2074	28.7916	0.438896	0.693648	TRUE	0.10598	TRUE	3	25						ZT1-1	PER2	UNKNOWN	FAM	NFQ-MGB	31.5609	31.5315	1.20516	0.548369	TRUE	0.318751	TRUE	3	26				ZT1-1	dbp	UNKNOWN	FAM	NFQ-MGB	32.9861	33.3074	0.303403	0.653841	TRUE	0.487297	TRUE	3
	ZT1-2	Bmal1	UNKNOWN	FAM	NFQ-MGB	28.9161	28.9305	0.0844349	0.821141	TRUE	0.10598	TRUE	3	25						ZT1-2	PER2	UNKNOWN	FAM	NFQ-MGB	31.6784	31.1305	0.58115	0.504435	TRUE	0.318751	TRUE	3	27				ZT1-2	dbp	UNKNOWN	FAM	NFQ-MGB	32.8578	32.9413	0.880484	0.709505	TRUE	0.487297	TRUE	3
	ZT1-3	Bmal1	UNKNOWN	FAM	NFQ-MGB	28.563	29.08	0.344854	1.00747	TRUE	0.10598	TRUE	3	24						ZT1-3	PER2	UNKNOWN	FAM	NFQ-MGB	32.0271	31.819	0.841439	0.393747	TRUE	0.318751	TRUE	3	29				ZT1-3	dbp	UNKNOWN	FAM	NFQ-MGB	34.3608	33.9387	0.611101	0.272504	TRUE	0.487297	TRUE	3
	ZT1-4	Bmal1	UNKNOWN	FAM	NFQ-MGB	28.9758	29.0519	0.266961	0.793197	TRUE	0.10598	TRUE	3	26						ZT1-4	PER2	UNKNOWN	FAM	NFQ-MGB	31.5378	32.5018	2.89934	0.557449	TRUE	0.318751	TRUE	3	25				ZT1-4	dbp	UNKNOWN	FAM	NFQ-MGB	34.8147	34.3853	1.12059	0.204113	TRUE	0.487297	TRUE	3
	ZT1-5	Bmal1	UNKNOWN	FAM	NFQ-MGB	28.7138	29.0648	0.235356	0.923183	TRUE	0.10598	TRUE	3	25						ZT1-5	PER2	UNKNOWN	FAM	NFQ-MGB	31.4963	31.7966	0.887109	0.574114	TRUE	0.318751	TRUE	3	25				ZT1-5	dbp	UNKNOWN	FAM	NFQ-MGB	33.6089	33.3052	0.297639	0.439823	TRUE	0.487297	TRUE	3
		Bmal1	STANDARD	FAM	NFQ-MGB	28.486	28.4925	0.00925208	1	TRUE	0.10598	TRUE	3	24							PER2	STANDARD	FAM	NFQ-MGB	30.4674	30.4674		1	TRUE	0.318751	TRUE	3	26					dbp	STANDARD	FAM	NFQ-MGB	32.4195	32.3188	0.142352	1	TRUE	0.487297	TRUE	3
		Bmal1	STANDARD	FAM	NFQ-MGB	28.4991	28.4925	0.00925208	1	TRUE	0.10598	TRUE	3	25						ZT7-1	PER2	UNKNOWN	FAM	NFQ-MGB	30.2757	31.1513	0.62854	1.36677	TRUE	0.318751	TRUE	3	25					dbp	STANDARD	FAM	NFQ-MGB	32.2182	32.3188	0.142352	1	TRUE	0.487297	TRUE	3
	ZT7-1	Bmal1	UNKNOWN	FAM	NFQ-MGB	28.8418	28.8606	0.499655	0.857244	TRUE	0.10598	TRUE	3	26						ZT7-2	PER2	UNKNOWN	FAM	NFQ-MGB	30.929	32.0275	1.09225	0.859171	TRUE	0.318751	TRUE	3	26				ZT7-1	dbp	UNKNOWN	FAM	NFQ-MGB	33.5114	33.1391	0.589594	0.467992	TRUE	0.487297	TRUE	3
	ZT7-2	Bmal1	UNKNOWN	FAM	NFQ-MGB	28.7517	29.3945	0.819693	0.903137	TRUE	0.10598	TRUE	3	26						ZT7-3	PER2	UNKNOWN	FAM	NFQ-MGB	31.8434	32.0817	0.336341	0.448638	TRUE	0.318751	TRUE	3	26				ZT7-2	dbp	UNKNOWN	FAM	NFQ-MGB	33.4458	32.9615	0.425109	0.487943	TRUE	0.487297	TRUE	3
	ZT7-3	Bmal1	UNKNOWN	FAM	NFQ-MGB	28.7291	28.9364	0.293051	0.915054	TRUE	0.10598	TRUE	3	24						ZT7-4	PER2	UNKNOWN	FAM	NFQ-MGB	32.1094	32.3327	0.609391	0.371361	TRUE	0.318751	TRUE	3	28				ZT7-3	dbp	UNKNOWN	FAM	NFQ-MGB	33.9543	33.6055	0.5716	0.353005	TRUE	0.487297	TRUE	3
	ZT7-4	Bmal1	UNKNOWN	FAM	NFQ-MGB	29.406	29.5398	0.604685	0.61827	TRUE	0.10598	TRUE	3	26						ZT7-5	PER2	UNKNOWN	FAM	NFQ-MGB	32.1221	32.8323	1.56822	0.368021	TRUE	0.318751	TRUE	3	25				ZT7-4	dbp	UNKNOWN	FAM	NFQ-MGB	34.1835	33.4834	0.781493	0.30507	TRUE	0.487297	TRUE	3
	ZT7-5	Bmal1	UNKNOWN	FAM	NFQ-MGB	30.0612	30.649	1.47376	0.423058	TRUE	0.10598	TRUE	3	28						ZT7-1	PER2	UNKNOWN	FAM	NFQ-MGB	31.7237	31.1513	0.62854	0.488479	TRUE	0.318751	TRUE	3	27				ZT7-5	dbp	UNKNOWN	FAM	NFQ-MGB	34.2343	33.9333	0.839554	0.295354	TRUE	0.487297	TRUE	3
	ZT7-1	Bmal1	UNKNOWN	FAM	NFQ-MGB	29.5717	28.8606	0.499655	0.561713	TRUE	0.10598	TRUE	3	26						ZT7-2	PER2	UNKNOWN	FAM	NFQ-MGB	31.9801	32.0275	1.09225	0.407119	TRUE	0.318751	TRUE	3	28				ZT7-1	dbp	UNKNOWN	FAM	NFQ-MGB	33.686	33.1391	0.589594	0.41876	TRUE	0.487297	TRUE	3
	ZT7-2	Bmal1	UNKNOWN	FAM	NFQ-MGB	29.0738	29.3945	0.819693	0.749444	TRUE	0.10598	TRUE	3	26						ZT7-3	PER2	UNKNOWN	FAM	NFQ-MGB	32.283	32.0817	0.336341	0.328278	TRUE	0.318751	TRUE	3	25				ZT7-2	dbp	UNKNOWN	FAM	NFQ-MGB	33.0592	32.9615	0.425109	0.62411	TRUE	0.487297	TRUE	3
	ZT7-3	Bmal1	UNKNOWN	FAM	NFQ-MGB	29.3709	28.9364	0.293051	0.63097	TRUE	0.10598	TRUE	3	25						ZT7-4	PER2	UNKNOWN	FAM	NFQ-MGB	32.1312	32.3327	0.609391	0.365664	TRUE	0.318751	TRUE	3	27				ZT7-3	dbp	UNKNOWN	FAM	NFQ-MGB	34.1194	33.6055	0.5716	0.317781	TRUE	0.487297	TRUE	3
	ZT7-4	Bmal1	UNKNOWN	FAM	NFQ-MGB	29.0537	29.5398	0.604685	0.758234	TRUE	0.10598	TRUE	3	26						ZT7-5	PER2	UNKNOWN	FAM	NFQ-MGB	31.7801	32.8323	1.56822	0.469291	TRUE	0.318751	TRUE	3	27				ZT7-4	dbp	UNKNOWN	FAM	NFQ-MGB	34.0824	33.4834	0.781493	0.325346	TRUE	0.487297	TRUE	3
	ZT7-5	Bmal1	UNKNOWN	FAM	NFQ-MGB	30.5978	30.649	1.47376	0.310046	TRUE	0.10598	TRUE	3	26							PER2	STANDARD	FAM	NFQ-MGB	34.4519	34.4519		0.1	TRUE	0.318751	TRUE	3	30				ZT7-5	dbp	UNKNOWN	FAM	NFQ-MGB	Undetermined	33.9333	0.839554		TRUE	0.487297	TRUE	3
		Bmal1	STANDARD	FAM	NFQ-MGB	32.8885	32.7184	0.240659	0.1	TRUE	0.10598	TRUE	3	29						ZT13-1	PER2	UNKNOWN	FAM	NFQ-MGB	30.5817	31.2581	0.658027	1.09967	TRUE	0.318751	TRUE	3	25					dbp	STANDARD	FAM	NFQ-MGB	35.9584	35.9354	0.0325468	0.1	TRUE	0.487297	TRUE	3
		Bmal1	STANDARD	FAM	NFQ-MGB	32.5482	32.7184	0.240659	0.1	TRUE	0.10598	TRUE	3	29						ZT13-2	PER2	UNKNOWN	FAM	NFQ-MGB	29.9424	30.729	0.544912	1.73196	TRUE	0.318751	TRUE	3	24					dbp	STANDARD	FAM	NFQ-MGB	35.9124	35.9354	0.0325468	0.1	TRUE	0.487297	TRUE	3
	ZT13-1	Bmal1	UNKNOWN	FAM	NFQ-MGB	29.721	29.5158	0.720916	0.515174	TRUE	0.10598	TRUE	3	25						ZT13-3	PER2	UNKNOWN	FAM	NFQ-MGB	31.1747	31.4784	0.271132	0.721545	TRUE	0.318751	TRUE	3	27				ZT13-1	dbp	UNKNOWN	FAM	NFQ-MGB	34.0242	33.3287	0.996267	0.337623	TRUE	0.487297	TRUE	3
	ZT13-2	Bmal1	UNKNOWN	FAM	NFQ-MGB	29.5228	28.9709	0.450263	0.577849	TRUE	0.10598	TRUE	3	26						ZT13-4	PER2	UNKNOWN	FAM	NFQ-MGB	29.6973	30.7985	0.905167	2.06154	TRUE	0.318751	TRUE	3	25				ZT13-2	dbp	UNKNOWN	FAM	NFQ-MGB	33.1869	32.5209	0.798497	0.575402	TRUE	0.487297	TRUE	3
	ZT13-3	Bmal1	UNKNOWN	FAM	NFQ-MGB	28.8454	29.1984	0.469263	0.855438	TRUE	0.10598	TRUE	3	24						ZT13-5	PER2	UNKNOWN	FAM	NFQ-MGB	30.1658	31.6251	1.01593	1.47774	TRUE	0.318751	TRUE	3	24				ZT13-3	dbp	UNKNOWN	FAM	NFQ-MGB	32.5245	32.2303	0.346833	0.877259	TRUE	0.487297	TRUE	3
	ZT13-4	Bmal1	UNKNOWN	FAM	NFQ-MGB	28.3634	28.5115	0.171458	1.13087	TRUE	0.10598	TRUE	3	25						ZT13-1	PER2	UNKNOWN	FAM	NFQ-MGB	32.1479	31.2581	0.658027	0.361352	TRUE	0.318751	TRUE	3	27				ZT13-4	dbp	UNKNOWN	FAM	NFQ-MGB	32.3328	32.0696	0.588893	0.991118	TRUE	0.487297	TRUE	3
	ZT13-5	Bmal1	UNKNOWN	FAM	NFQ-MGB	29.1053	28.6845	0.74842	0.735883	TRUE	0.10598	TRUE	3	26						ZT13-2	PER2	UNKNOWN	FAM	NFQ-MGB	31.1819	30.729	0.544912	0.717835	TRUE	0.318751	TRUE	3	26				ZT13-5	dbp	UNKNOWN	FAM	NFQ-MGB	32.9709	32.7214	0.319431	0.660216	TRUE	0.487297	TRUE	3
	ZT13-1	Bmal1	UNKNOWN	FAM	NFQ-MGB	30.4465	29.5158	0.720916	0.338433	TRUE	0.10598	TRUE	3	26						ZT13-3	PER2	UNKNOWN	FAM	NFQ-MGB	31.7606	31.4784	0.271132	0.475841	TRUE	0.318751	TRUE	3	27				ZT13-1	dbp	UNKNOWN	FAM	NFQ-MGB	33.1985	33.3287	0.996267	0.571147	TRUE	0.487297	TRUE	3
	ZT13-2	Bmal1	UNKNOWN	FAM	NFQ-MGB	28.9369	28.9709	0.450263	0.81127	TRUE	0.10598	TRUE	3	25						ZT13-4	PER2	UNKNOWN	FAM	NFQ-MGB	31.9082	30.7985	0.905167	0.428461	TRUE	0.318751	TRUE	3	27				ZT13-2	dbp	UNKNOWN	FAM	NFQ-MGB	32.547	32.5209	0.798497	0.86479	TRUE	0.487297	TRUE	3
	ZT13-3	Bmal1	UNKNOWN	FAM	NFQ-MGB	28.9929	29.1984	0.469263	0.785412	TRUE	0.10598	TRUE	3	26						ZT13-5	PER2	UNKNOWN	FAM	NFQ-MGB	32.0117	31.6251	1.01593	0.398078	TRUE	0.318751	TRUE	3	27				ZT13-3	dbp	UNKNOWN	FAM	NFQ-MGB	32.2868	32.2303	0.346833	1.02059	TRUE	0.487297	TRUE	3
	ZT13-4	Bmal1	UNKNOWN	FAM	NFQ-MGB	28.6993	28.5115	0.171458	0.930954	TRUE	0.10598	TRUE	3	25							PER2	STANDARD	FAM	NFQ-MGB	36.9482	36.9482		0.01	TRUE	0.318751	TRUE	3	33				ZT13-4	dbp	UNKNOWN	FAM	NFQ-MGB	32.2023	32.0696	0.588893	1.07696	TRUE	0.487297	TRUE	3
	ZT13-5	Bmal1	UNKNOWN	FAM	NFQ-MGB	28.492	28.6845	0.74842	1.04974	TRUE	0.10598	TRUE	3	23						ZT19-1	PER2	UNKNOWN	FAM	NFQ-MGB	30.727	31.8093	0.970631	0.991763	TRUE	0.318751	TRUE	3	24				ZT13-5	dbp	UNKNOWN	FAM	NFQ-MGB	32.9189	32.7214	0.319431	0.682426	TRUE	0.487297	TRUE	3
		Bmal1	STANDARD	FAM	NFQ-MGB	35.99	36.4443	0.642464	0.01	TRUE	0.10598	TRUE	3	32						ZT19-2	PER2	UNKNOWN	FAM	NFQ-MGB	30.7059	31.9757	1.28486	1.0068	TRUE	0.318751	TRUE	3	24					dbp	STANDARD	FAM	NFQ-MGB	Undetermined			0.01	TRUE	0.487297	TRUE	3
		Bmal1	STANDARD	FAM	NFQ-MGB	36.8986	36.4443	0.642464	0.01	TRUE	0.10598	TRUE	3	34						ZT19-3	PER2	UNKNOWN	FAM	NFQ-MGB	32.1374	32.9604	0.744303	0.364057	TRUE	0.318751	TRUE	3	26					dbp	STANDARD	FAM	NFQ-MGB	Undetermined			0.01	TRUE	0.487297	TRUE	3
	ZT19-1	Bmal1	UNKNOWN	FAM	NFQ-MGB	29.1546	29.4369	0.433317	0.715201	TRUE	0.10598	TRUE	3	26						ZT19-4	PER2	UNKNOWN	FAM	NFQ-MGB	30.9655	33.0573	1.67296	0.837166	TRUE	0.318751	TRUE	3	26				ZT19-1	dbp	UNKNOWN	FAM	NFQ-MGB	33.4495	32.9483	0.424185	0.486801	TRUE	0.487297	TRUE	3
	ZT19-2	Bmal1	UNKNOWN	FAM	NFQ-MGB	28.7992	29.2329	0.414514	0.878651	TRUE	0.10598	TRUE	3	24						ZT19-5	PER2	UNKNOWN	FAM	NFQ-MGB	30.7481	32.2216	1.26528	0.977004	TRUE	0.318751	TRUE	3	25				ZT19-2	dbp	UNKNOWN	FAM	NFQ-MGB	32.9894	33.0584	0.21013	0.652505	TRUE	0.487297	TRUE	3
	ZT19-3	Bmal1	UNKNOWN	FAM	NFQ-MGB	30.1416	29.8701	0.79312	0.403792	TRUE	0.10598	TRUE	3	27						ZT19-1	PER2	UNKNOWN	FAM	NFQ-MGB	32.921	31.8093	0.970631	0.208619	TRUE	0.318751	TRUE	3	28				ZT19-3	dbp	UNKNOWN	FAM	NFQ-MGB	34.5275	34.2474	1.03493	0.245052	TRUE	0.487297	TRUE	3
	ZT19-4	Bmal1	UNKNOWN	FAM	NFQ-MGB	30.3997	30.2247	0.118849	0.347733	TRUE	0.10598	TRUE	3	27						ZT19-2	PER2	UNKNOWN	FAM	NFQ-MGB	33.7356	31.9757	1.28486	0.11694	TRUE	0.318751	TRUE	3	29				ZT19-4	dbp	UNKNOWN	FAM	NFQ-MGB	34.4443	33.9633	0.389804	0.258399	TRUE	0.487297	TRUE	3
	ZT19-5	Bmal1	UNKNOWN	FAM	NFQ-MGB	29.2643	29.9267	0.869883	0.671171	TRUE	0.10598	TRUE	3	25						ZT19-3	PER2	UNKNOWN	FAM	NFQ-MGB	33.9245	32.9604	0.744303	0.102252	TRUE	0.318751	TRUE	3	28				ZT19-5	dbp	UNKNOWN	FAM	NFQ-MGB	33.441	33.4001	0.336561	0.489448	TRUE	0.487297	TRUE	3
	ZT19-1	Bmal1	UNKNOWN	FAM	NFQ-MGB	29.1852	29.4369	0.433317	0.702617	TRUE	0.10598	TRUE	3	25						ZT19-4	PER2	UNKNOWN	FAM	NFQ-MGB	34.9845	33.0573	1.67296	0.0481446	TRUE	0.318751	TRUE	3	30				ZT19-1	dbp	UNKNOWN	FAM	NFQ-MGB	33.0903	32.9483	0.424185	0.611906	TRUE	0.487297	TRUE	3
	ZT19-2	Bmal1	UNKNOWN	FAM	NFQ-MGB	29.5553	29.2329	0.414514	0.567079	TRUE	0.10598	TRUE	3	25						ZT19-5	PER2	UNKNOWN	FAM	NFQ-MGB	33.7891	32.2216	1.26528	0.112572	TRUE	0.318751	TRUE	3	28				ZT19-2	dbp	UNKNOWN	FAM	NFQ-MGB	33.2986	33.0584	0.21013	0.53588	TRUE	0.487297	TRUE	3
	ZT19-3	Bmal1	UNKNOWN	FAM	NFQ-MGB	29.201	29.8701	0.79312	0.696233	TRUE	0.10598	TRUE	3	24							PER2	STANDARD	FAM	NFQ-MGB	Undetermined			0.001	TRUE	0.318751	TRUE	3	20				ZT19-3	dbp	UNKNOWN	FAM	NFQ-MGB	35.5868	34.2474	1.03493	0.124844	TRUE	0.487297	TRUE	3
	ZT19-4	Bmal1	UNKNOWN	FAM	NFQ-MGB	30.1985	30.2247	0.118849	0.390701	TRUE	0.10598	TRUE	3	26						ZT1-1	PER2	UNKNOWN	FAM	NFQ-MGB	31.3059	31.5315	1.20516	0.657292	TRUE	0.318751	TRUE	3	26				ZT19-4	dbp	UNKNOWN	FAM	NFQ-MGB	34.1142	33.9633	0.389804	0.318822	TRUE	0.487297	TRUE	3
	ZT19-5	Bmal1	UNKNOWN	FAM	NFQ-MGB	29.6604	29.9267	0.869883	0.533584	TRUE	0.10598	TRUE	3	26						ZT1-2	PER2	UNKNOWN	FAM	NFQ-MGB	31.5242	31.1305	0.58115	0.562876	TRUE	0.318751	TRUE	3	26				ZT19-5	dbp	UNKNOWN	FAM	NFQ-MGB	33.6886	33.4001	0.336561	0.41806	TRUE	0.487297	TRUE	3
		Bmal1	STANDARD	FAM	NFQ-MGB	Undetermined			0.001	TRUE	0.10598	TRUE	3	19						ZT1-3	PER2	UNKNOWN	FAM	NFQ-MGB	31.9185	31.819	0.841439	0.425318	TRUE	0.318751	TRUE	3	28					dbp	STANDARD	FAM	NFQ-MGB	Undetermined			0.001	TRUE	0.487297	TRUE	3
		Bmal1	STANDARD	FAM	NFQ-MGB	Undetermined			0.001	TRUE	0.10598	TRUE	3	38						ZT1-4	PER2	UNKNOWN	FAM	NFQ-MGB	31.5128	32.5018	2.89934	0.567441	TRUE	0.318751	TRUE	3	27					dbp	STANDARD	FAM	NFQ-MGB	Undetermined			0.001	TRUE	0.487297	TRUE	3
	ZT1-1	Bmal1	UNKNOWN	FAM	NFQ-MGB	28.62	28.7916	0.438896	0.974719	TRUE	0.10598	TRUE	3	25						ZT1-5	PER2	UNKNOWN	FAM	NFQ-MGB	32.3095	31.7966	0.887109	0.322141	TRUE	0.318751	TRUE	3	28				ZT1-1	dbp	UNKNOWN	FAM	NFQ-MGB	33.2298	33.3074	0.303403	0.559896	TRUE	0.487297	TRUE	3
	ZT1-2	Bmal1	UNKNOWN	FAM	NFQ-MGB	29.0024	28.9305	0.0844349	0.781092	TRUE	0.10598	TRUE	3	25						ZT1-1	PER2	UNKNOWN	FAM	NFQ-MGB	33.0935	31.5315	1.20516	0.184546	TRUE	0.318751	TRUE	3	28				ZT1-2	dbp	UNKNOWN	FAM	NFQ-MGB	32.8236	32.9413	0.880484	0.725155	TRUE	0.487297	TRUE	3
	ZT1-3	Bmal1	UNKNOWN	FAM	NFQ-MGB	29.2655	29.08	0.344854	0.670707	TRUE	0.10598	TRUE	3	26						ZT1-2	PER2	UNKNOWN	FAM	NFQ-MGB	30.8991	31.1305	0.58115	0.877595	TRUE	0.318751	TRUE	3	26				ZT1-3	dbp	UNKNOWN	FAM	NFQ-MGB	33.0697	33.9387	0.611101	0.619984	TRUE	0.487297	TRUE	3
	ZT1-4	Bmal1	UNKNOWN	FAM	NFQ-MGB	29.4398	29.0519	0.266961	0.606304	TRUE	0.10598	TRUE	3	24						ZT1-3	PER2	UNKNOWN	FAM	NFQ-MGB	32.6712	31.819	0.841439	0.249141	TRUE	0.318751	TRUE	3	27				ZT1-4	dbp	UNKNOWN	FAM	NFQ-MGB	33.2603	34.3853	1.12059	0.5491	TRUE	0.487297	TRUE	3
	ZT1-5	Bmal1	UNKNOWN	FAM	NFQ-MGB	29.1489	29.0648	0.235356	0.717561	TRUE	0.10598	TRUE	3	26						ZT1-4	PER2	UNKNOWN	FAM	NFQ-MGB	36.7497	32.5018	2.89934	0.0137338	TRUE	0.318751	TRUE	3	32				ZT1-5	dbp	UNKNOWN	FAM	NFQ-MGB	33.0963	33.3052	0.297639	0.609568	TRUE	0.487297	TRUE	3
	ZT1-1	Bmal1	UNKNOWN	FAM	NFQ-MGB	29.0852	28.7916	0.438896	0.744512	TRUE	0.10598	TRUE	3	25						ZT1-5	PER2	UNKNOWN	FAM	NFQ-MGB	32.6865	31.7966	0.887109	0.246444	TRUE	0.318751	TRUE	3	25				ZT1-1	dbp	UNKNOWN	FAM	NFQ-MGB	33.7159	33.3074	0.303403	0.410865	TRUE	0.487297	TRUE	3
	ZT1-2	Bmal1	UNKNOWN	FAM	NFQ-MGB	28.9864	28.9305	0.0844349	0.788342	TRUE	0.10598	TRUE	3	25							PER2	STANDARD	FAM	NFQ-MGB	Undetermined			0.0001	TRUE	0.318751	TRUE	3	30				ZT1-2	dbp	UNKNOWN	FAM	NFQ-MGB	31.9732	32.9413	0.880484	1.24616	TRUE	0.487297	TRUE	3
	ZT1-3	Bmal1	UNKNOWN	FAM	NFQ-MGB	29.2429	29.08	0.344854	0.679535	TRUE	0.10598	TRUE	3	26						ZT7-1	PER2	UNKNOWN	FAM	NFQ-MGB	31.1529	31.1513	0.62854	0.732806	TRUE	0.318751	TRUE	3	26				ZT1-3	dbp	UNKNOWN	FAM	NFQ-MGB	34.3708	33.9387	0.611101	0.270767	TRUE	0.487297	TRUE	3
	ZT1-4	Bmal1	UNKNOWN	FAM	NFQ-MGB	28.9627	29.0519	0.266961	0.799236	TRUE	0.10598	TRUE	3	26						ZT7-2	PER2	UNKNOWN	FAM	NFQ-MGB	33.5261	32.0275	1.09225	0.135711	TRUE	0.318751	TRUE	3	27				ZT1-4	dbp	UNKNOWN	FAM	NFQ-MGB	35.7517	34.3853	1.12059	0.112399	TRUE	0.487297	TRUE	3
	ZT1-5	Bmal1	UNKNOWN	FAM	NFQ-MGB	29.211	29.0648	0.235356	0.692207	TRUE	0.10598	TRUE	3	25						ZT7-3	PER2	UNKNOWN	FAM	NFQ-MGB	31.7529	32.0817	0.336341	0.478448	TRUE	0.318751	TRUE	3	26				ZT1-5	dbp	UNKNOWN	FAM	NFQ-MGB	33.0074	33.3052	0.297639	0.645055	TRUE	0.487297	TRUE	3
		Bmal1	STANDARD	FAM	NFQ-MGB	Undetermined			0.0001	TRUE	0.10598	TRUE	3	17						ZT7-4	PER2	UNKNOWN	FAM	NFQ-MGB	33.2283	32.3327	0.609391	0.167691	TRUE	0.318751	TRUE	3	28					dbp	STANDARD	FAM	NFQ-MGB	Undetermined			0.0001	TRUE	0.487297	TRUE	3
		Bmal1	STANDARD	FAM	NFQ-MGB	Undetermined			0.0001	TRUE	0.10598	TRUE	3	38						ZT7-5	PER2	UNKNOWN	FAM	NFQ-MGB	35.165	32.8323	1.56822	0.0423489	TRUE	0.318751	TRUE	3	31					dbp	STANDARD	FAM	NFQ-MGB	Undetermined			0.0001	TRUE	0.487297	TRUE	3
	ZT7-1	Bmal1	UNKNOWN	FAM	NFQ-MGB	28.5561	28.8606	0.499655	1.01148	TRUE	0.10598	TRUE	3	25						ZT7-1	PER2	UNKNOWN	FAM	NFQ-MGB	31.4528	31.1513	0.62854	0.592157	TRUE	0.318751	TRUE	3	24				ZT7-1	dbp	UNKNOWN	FAM	NFQ-MGB	32.9819	33.1391	0.589594	0.65562	TRUE	0.487297	TRUE	3
	ZT7-2	Bmal1	UNKNOWN	FAM	NFQ-MGB	29.1566	29.3945	0.819693	0.71434	TRUE	0.10598	TRUE	3	26						ZT7-2	PER2	UNKNOWN	FAM	NFQ-MGB	31.6748	32.0275	1.09225	0.505727	TRUE	0.318751	TRUE	3	27				ZT7-2	dbp	UNKNOWN	FAM	NFQ-MGB	32.924	32.9615	0.425109	0.680217	TRUE	0.487297	TRUE	3
	ZT7-3	Bmal1	UNKNOWN	FAM	NFQ-MGB	28.8184	28.9364	0.293051	0.868944	TRUE	0.10598	TRUE	3	25						ZT7-3	PER2	UNKNOWN	FAM	NFQ-MGB	32.4477	32.0817	0.336341	0.292018	TRUE	0.318751	TRUE	3	27				ZT7-3	dbp	UNKNOWN	FAM	NFQ-MGB	33.5077	33.6055	0.5716	0.469105	TRUE	0.487297	TRUE	3
	ZT7-4	Bmal1	UNKNOWN	FAM	NFQ-MGB	29.2795	29.5398	0.604685	0.665269	TRUE	0.10598	TRUE	3	26						ZT7-4	PER2	UNKNOWN	FAM	NFQ-MGB	31.862	32.3327	0.609391	0.442736	TRUE	0.318751	TRUE	3	27				ZT7-4	dbp	UNKNOWN	FAM	NFQ-MGB	33.0982	33.4834	0.781493	0.608835	TRUE	0.487297	TRUE	3
	ZT7-5	Bmal1	UNKNOWN	FAM	NFQ-MGB	29.2417	30.649	1.47376	0.679987	TRUE	0.10598	TRUE	3	23						ZT7-5	PER2	UNKNOWN	FAM	NFQ-MGB	32.2622	32.8323	1.56822	0.333164	TRUE	0.318751	TRUE	3	28				ZT7-5	dbp	UNKNOWN	FAM	NFQ-MGB	34.5809	33.9333	0.839554	0.236867	TRUE	0.487297	TRUE	3
	ZT7-1	Bmal1	UNKNOWN	FAM	NFQ-MGB	28.473	28.8606	0.499655	1.06136	TRUE	0.10598	TRUE	3	23							PER2	NTC	FAM	NFQ-MGB	Undetermined				TRUE	0.318751	TRUE	3	39				ZT7-1	dbp	UNKNOWN	FAM	NFQ-MGB	32.3772	33.1391	0.589594	0.963499	TRUE	0.487297	TRUE	3
	ZT7-2	Bmal1	UNKNOWN	FAM	NFQ-MGB	30.5958	29.3945	0.819693	0.310405	TRUE	0.10598	TRUE	3	26						ZT13-1	PER2	UNKNOWN	FAM	NFQ-MGB	31.0352	31.2581	0.658027	0.796723	TRUE	0.318751	TRUE	3	26				ZT7-2	dbp	UNKNOWN	FAM	NFQ-MGB	32.4169	32.9615	0.425109	0.939478	TRUE	0.487297	TRUE	3
	ZT7-3	Bmal1	UNKNOWN	FAM	NFQ-MGB	28.8273	28.9364	0.293051	0.864466	TRUE	0.10598	TRUE	3	24						ZT13-2	PER2	UNKNOWN	FAM	NFQ-MGB	30.9711	30.729	0.544912	0.833844	TRUE	0.318751	TRUE	3	24				ZT7-3	dbp	UNKNOWN	FAM	NFQ-MGB	32.8407	33.6055	0.5716	0.717285	TRUE	0.487297	TRUE	3
	ZT7-4	Bmal1	UNKNOWN	FAM	NFQ-MGB	30.4201	29.5398	0.604685	0.343645	TRUE	0.10598	TRUE	3	28						ZT13-3	PER2	UNKNOWN	FAM	NFQ-MGB	31.6449	31.4784	0.271132	0.516595	TRUE	0.318751	TRUE	3	25				ZT7-4	dbp	UNKNOWN	FAM	NFQ-MGB	32.5697	33.4834	0.781493	0.852372	TRUE	0.487297	TRUE	3
	ZT7-5	Bmal1	UNKNOWN	FAM	NFQ-MGB	32.6953	30.649	1.47376	0.0920149	TRUE	0.10598	TRUE	3	30						ZT13-4	PER2	UNKNOWN	FAM	NFQ-MGB	30.7107	30.7985	0.905167	1.00335	TRUE	0.318751	TRUE	3	26				ZT7-5	dbp	UNKNOWN	FAM	NFQ-MGB	32.9848	33.9333	0.839554	0.654413	TRUE	0.487297	TRUE	3
		Bmal1	NTC	FAM	NFQ-MGB	Undetermined				TRUE	0.10598	TRUE	3	39						ZT13-5	PER2	UNKNOWN	FAM	NFQ-MGB	31.8134	31.6251	1.01593	0.458304	TRUE	0.318751	TRUE	3	26					dbp	NTC	FAM	NFQ-MGB	Undetermined				TRUE	0.487297	TRUE	3
		Bmal1	NTC	FAM	NFQ-MGB	Undetermined				TRUE	0.10598	TRUE	3	28						ZT13-1	PER2	UNKNOWN	FAM	NFQ-MGB	31.2675	31.2581	0.658027	0.675484	TRUE	0.318751	TRUE	3	25					dbp	NTC	FAM	NFQ-MGB	Undetermined				TRUE	0.487297	TRUE	3
	ZT13-1	Bmal1	UNKNOWN	FAM	NFQ-MGB	28.8946	29.5158	0.720916	0.831401	TRUE	0.10598	TRUE	3	25						ZT13-2	PER2	UNKNOWN	FAM	NFQ-MGB	30.8203	30.729	0.544912	0.928167	TRUE	0.318751	TRUE	3	26				ZT13-1	dbp	UNKNOWN	FAM	NFQ-MGB	34.1224	33.3287	0.996267	0.31716	TRUE	0.487297	TRUE	3
	ZT13-2	Bmal1	UNKNOWN	FAM	NFQ-MGB	28.4218	28.9709	0.450263	1.09329	TRUE	0.10598	TRUE	3	25						ZT13-3	PER2	UNKNOWN	FAM	NFQ-MGB	31.3336	31.4784	0.271132	0.644485	TRUE	0.318751	TRUE	3	25				ZT13-2	dbp	UNKNOWN	FAM	NFQ-MGB	32.9589	32.5209	0.798497	0.665282	TRUE	0.487297	TRUE	3
	ZT13-3	Bmal1	UNKNOWN	FAM	NFQ-MGB	29.0666	29.1984	0.469263	0.752598	TRUE	0.10598	TRUE	3	25						ZT13-4	PER2	UNKNOWN	FAM	NFQ-MGB	30.8778	30.7985	0.905167	0.891007	TRUE	0.318751	TRUE	3	24				ZT13-3	dbp	UNKNOWN	FAM	NFQ-MGB	32.3787	32.2303	0.346833	0.962571	TRUE	0.487297	TRUE	3
	ZT13-4	Bmal1	UNKNOWN	FAM	NFQ-MGB	Undetermined	28.5115	0.171458		TRUE	0.10598	TRUE	3	39						ZT13-5	PER2	UNKNOWN	FAM	NFQ-MGB	32.5094	31.6251	1.01593	0.279485	TRUE	0.318751	TRUE	3	26				ZT13-4	dbp	UNKNOWN	FAM	NFQ-MGB	32.5331	32.0696	0.588893	0.872452	TRUE	0.487297	TRUE	3
	ZT13-5	Bmal1	UNKNOWN	FAM	NFQ-MGB	27.7217	28.6845	0.74842	1.63989	TRUE	0.10598	TRUE	3	24						ZT19-1	PER2	UNKNOWN	FAM	NFQ-MGB	32.2521	31.8093	0.970631	0.33555	TRUE	0.318751	TRUE	3	27				ZT13-5	dbp	UNKNOWN	FAM	NFQ-MGB	32.2688	32.7214	0.319431	1.03231	TRUE	0.487297	TRUE	3
	ZT13-1	Bmal1	UNKNOWN	FAM	NFQ-MGB	29.0011	29.5158	0.720916	0.781687	TRUE	0.10598	TRUE	3	26						ZT19-2	PER2	UNKNOWN	FAM	NFQ-MGB	31.4828	31.9757	1.28486	0.579676	TRUE	0.318751	TRUE	3	27				ZT13-1	dbp	UNKNOWN	FAM	NFQ-MGB	31.9697	33.3287	0.996267	1.24892	TRUE	0.487297	TRUE	3
	ZT13-2	Bmal1	UNKNOWN	FAM	NFQ-MGB	29.0021	28.9709	0.450263	0.781219	TRUE	0.10598	TRUE	3	26						ZT19-3	PER2	UNKNOWN	FAM	NFQ-MGB	33.0403	32.9604	0.744303	0.191663	TRUE	0.318751	TRUE	3	26				ZT13-2	dbp	UNKNOWN	FAM	NFQ-MGB	31.391	32.5209	0.798497	1.80533	TRUE	0.487297	TRUE	3
	ZT13-3	Bmal1	UNKNOWN	FAM	NFQ-MGB	29.8886	29.1984	0.469263	0.467519	TRUE	0.10598	TRUE	3	26						ZT19-4	PER2	UNKNOWN	FAM	NFQ-MGB	32.7567	33.0573	1.67296	0.23445	TRUE	0.318751	TRUE	3	27				ZT13-3	dbp	UNKNOWN	FAM	NFQ-MGB	31.7312	32.2303	0.346833	1.45373	TRUE	0.487297	TRUE	3
	ZT13-4	Bmal1	UNKNOWN	FAM	NFQ-MGB	28.4716	28.5115	0.171458	1.06221	TRUE	0.10598	TRUE	3	22						ZT19-5	PER2	UNKNOWN	FAM	NFQ-MGB	31.8829	32.2216	1.26528	0.43621	TRUE	0.318751	TRUE	3	26				ZT13-4	dbp	UNKNOWN	FAM	NFQ-MGB	31.2102	32.0696	0.588893	2.02559	TRUE	0.487297	TRUE	3
	ZT13-5	Bmal1	UNKNOWN	FAM	NFQ-MGB	29.4189	28.6845	0.74842	0.613686	TRUE	0.10598	TRUE	3	25						ZT19-1	PER2	UNKNOWN	FAM	NFQ-MGB	31.3369	31.8093	0.970631	0.642996	TRUE	0.318751	TRUE	3	25				ZT13-5	dbp	UNKNOWN	FAM	NFQ-MGB	32.7271	32.7214	0.319431	0.771093	TRUE	0.487297	TRUE	3
	ZT19-1	Bmal1	UNKNOWN	FAM	NFQ-MGB	29.3314	29.4369	0.433317	0.64557	TRUE	0.10598	TRUE	3	25						ZT19-2	PER2	UNKNOWN	FAM	NFQ-MGB	31.9787	31.9757	1.28486	0.407508	TRUE	0.318751	TRUE	3	26				ZT19-1	dbp	UNKNOWN	FAM	NFQ-MGB	32.8023	32.9483	0.424185	0.735046	TRUE	0.487297	TRUE	3
	ZT19-2	Bmal1	UNKNOWN	FAM	NFQ-MGB	28.9589	29.2329	0.414514	0.800997	TRUE	0.10598	TRUE	3	25						ZT19-3	PER2	UNKNOWN	FAM	NFQ-MGB	32.7395	32.9604	0.744303	0.237339	TRUE	0.318751	TRUE	3	26				ZT19-2	dbp	UNKNOWN	FAM	NFQ-MGB	33.1391	33.0584	0.21013	0.593177	TRUE	0.487297	TRUE	3
	ZT19-3	Bmal1	UNKNOWN	FAM	NFQ-MGB	29.2669	29.8701	0.79312	0.670141	TRUE	0.10598	TRUE	3	25						ZT19-4	PER2	UNKNOWN	FAM	NFQ-MGB	33.5226	33.0573	1.67296	0.136047	TRUE	0.318751	TRUE	3	28				ZT19-3	dbp	UNKNOWN	FAM	NFQ-MGB	33.5591	34.2474	1.03493	0.453987	TRUE	0.487297	TRUE	3
	ZT19-4	Bmal1	UNKNOWN	FAM	NFQ-MGB	30.1497	30.2247	0.118849	0.401904	TRUE	0.10598	TRUE	3	27						ZT19-5	PER2	UNKNOWN	FAM	NFQ-MGB	32.4662	32.2216	1.26528	0.288197	TRUE	0.318751	TRUE	3	26				ZT19-4	dbp	UNKNOWN	FAM	NFQ-MGB	33.6805	33.9633	0.389804	0.420224	TRUE	0.487297	TRUE	3
	ZT19-5	Bmal1	UNKNOWN	FAM	NFQ-MGB	31.2063	29.9267	0.869883	0.217964	TRUE	0.10598	TRUE	3	26																							ZT19-5	dbp	UNKNOWN	FAM	NFQ-MGB	33.5521	33.4001	0.336561	0.456019	TRUE	0.487297	TRUE	3
	ZT19-1	Bmal1	UNKNOWN	FAM	NFQ-MGB	30.0765	29.4369	0.433317	0.419312	TRUE	0.10598	TRUE	3	26						ZT1-1	PER2	UNKNOWN	FAM	NFQ-MGB	30.1656	31.5315	1.20516	1.47794	TRUE	0.318751	TRUE	3	26				ZT19-1	dbp	UNKNOWN	FAM	NFQ-MGB	32.4512	32.9483	0.424185	0.91917	TRUE	0.487297	TRUE	3
	ZT19-2	Bmal1	UNKNOWN	FAM	NFQ-MGB	29.6181	29.2329	0.414514	0.546813	TRUE	0.10598	TRUE	3	25						ZT1-2	PER2	UNKNOWN	FAM	NFQ-MGB	30.4202	31.1305	0.58115	1.23336	TRUE	0.318751	TRUE	3	25				ZT19-2	dbp	UNKNOWN	FAM	NFQ-MGB	32.8064	33.0584	0.21013	0.733094	TRUE	0.487297	TRUE	3
	ZT19-3	Bmal1	UNKNOWN	FAM	NFQ-MGB	30.871	29.8701	0.79312	0.264668	TRUE	0.10598	TRUE	3	27						ZT1-3	PER2	UNKNOWN	FAM	NFQ-MGB	30.6594	31.819	0.841439	1.0406	TRUE	0.318751	TRUE	3	25				ZT19-3	dbp	UNKNOWN	FAM	NFQ-MGB	33.3163	34.2474	1.03493	0.5299	TRUE	0.487297	TRUE	3
	ZT19-4	Bmal1	UNKNOWN	FAM	NFQ-MGB	30.1509	30.2247	0.118849	0.401623	TRUE	0.10598	TRUE	3	26						ZT1-4	PER2	UNKNOWN	FAM	NFQ-MGB	30.2069	32.5018	2.89934	1.4352	TRUE	0.318751	TRUE	3	26				ZT19-4	dbp	UNKNOWN	FAM	NFQ-MGB	33.6144	33.9633	0.389804	0.438295	TRUE	0.487297	TRUE	3
	ZT19-5	Bmal1	UNKNOWN	FAM	NFQ-MGB	29.5758	29.9267	0.869883	0.560365	TRUE	0.10598	TRUE	3	26						ZT1-5	PER2	UNKNOWN	FAM	NFQ-MGB	30.694	31.7966	0.887109	1.01533	TRUE	0.318751	TRUE	3	26				ZT19-5	dbp	UNKNOWN	FAM	NFQ-MGB	32.9186	33.4001	0.336561	0.682564	TRUE	0.487297	TRUE	3
																				ZT1-1	PER2	UNKNOWN	FAM	NFQ-MGB	31.5609	31.5315	1.20516	0.548369	TRUE	0.318751	TRUE	3	26
																				ZT1-2	PER2	UNKNOWN	FAM	NFQ-MGB	31.6784	31.1305	0.58115	0.504435	TRUE	0.318751	TRUE	3	27
	ZT1-1	Bmal1	UNKNOWN	FAM	NFQ-MGB	28.6469	29.4403	0.875072	1.01062	TRUE	0.106539	TRUE	3	24						ZT1-3	PER2	UNKNOWN	FAM	NFQ-MGB	32.0271	31.819	0.841439	0.393747	TRUE	0.318751	TRUE	3	29				ZT1-1	dbp	UNKNOWN	FAM	NFQ-MGB	33.2979	33.3074	0.303403	0.536139	TRUE	0.487297	TRUE	3
	ZT1-2	Bmal1	UNKNOWN	FAM	NFQ-MGB	28.6177	29.005	0.681332	1.02744	TRUE	0.106539	TRUE	3	25						ZT1-4	PER2	UNKNOWN	FAM	NFQ-MGB	31.5378	32.5018	2.89934	0.557449	TRUE	0.318751	TRUE	3	25				ZT1-2	dbp	UNKNOWN	FAM	NFQ-MGB	34.1108	32.9413	0.880484	0.319525	TRUE	0.487297	TRUE	3
	ZT1-3	Bmal1	UNKNOWN	FAM	NFQ-MGB	29.1416	29.8372	0.49444	0.764794	TRUE	0.106539	TRUE	3	24						ZT1-5	PER2	UNKNOWN	FAM	NFQ-MGB	31.4963	31.7966	0.887109	0.574114	TRUE	0.318751	TRUE	3	25				ZT1-3	dbp	UNKNOWN	FAM	NFQ-MGB	33.9537	33.9387	0.611101	0.353137	TRUE	0.487297	TRUE	3
	ZT1-4	Bmal1	UNKNOWN	FAM	NFQ-MGB	28.8921	30.318	1.78376	0.880238	TRUE	0.106539	TRUE	3	26							PER2	STANDARD	FAM	NFQ-MGB	30.4674	30.4674		1	TRUE	0.318751	TRUE	3	26				ZT1-4	dbp	UNKNOWN	FAM	NFQ-MGB	33.7143	34.3853	1.12059	0.41127	TRUE	0.487297	TRUE	3
	ZT1-5	Bmal1	UNKNOWN	FAM	NFQ-MGB	29.5921	29.5403	0.300752	0.593355	TRUE	0.106539	TRUE	3	27						ZT7-1	PER2	UNKNOWN	FAM	NFQ-MGB	30.2757	31.1513	0.62854	1.36677	TRUE	0.318751	TRUE	3	25				ZT1-5	dbp	UNKNOWN	FAM	NFQ-MGB	33.5082	33.3052	0.297639	0.468948	TRUE	0.487297	TRUE	3
	ZT1-1	Bmal1	UNKNOWN	FAM	NFQ-MGB	29.3411	29.4403	0.875072	0.68349	TRUE	0.106539	TRUE	3	26						ZT7-2	PER2	UNKNOWN	FAM	NFQ-MGB	30.929	32.0275	1.09225	0.859171	TRUE	0.318751	TRUE	3	26				ZT1-1	dbp	UNKNOWN	FAM	NFQ-MGB	32.9861	33.3074	0.303403	0.653841	TRUE	0.487297	TRUE	3
	ZT1-2	Bmal1	UNKNOWN	FAM	NFQ-MGB	29.505	29.005	0.681332	0.623193	TRUE	0.106539	TRUE	3	25						ZT7-3	PER2	UNKNOWN	FAM	NFQ-MGB	31.8434	32.0817	0.336341	0.448638	TRUE	0.318751	TRUE	3	26				ZT1-2	dbp	UNKNOWN	FAM	NFQ-MGB	32.8578	32.9413	0.880484	0.709505	TRUE	0.487297	TRUE	3
	ZT1-3	Bmal1	UNKNOWN	FAM	NFQ-MGB	29.8553	29.8372	0.49444	0.511572	TRUE	0.106539	TRUE	3	25						ZT7-4	PER2	UNKNOWN	FAM	NFQ-MGB	32.1094	32.3327	0.609391	0.371361	TRUE	0.318751	TRUE	3	28				ZT1-3	dbp	UNKNOWN	FAM	NFQ-MGB	34.3608	33.9387	0.611101	0.272504	TRUE	0.487297	TRUE	3
	ZT1-4	Bmal1	UNKNOWN	FAM	NFQ-MGB	30.3728	30.318	1.78376	0.382193	TRUE	0.106539	TRUE	3	26						ZT7-5	PER2	UNKNOWN	FAM	NFQ-MGB	32.1221	32.8323	1.56822	0.368021	TRUE	0.318751	TRUE	3	25				ZT1-4	dbp	UNKNOWN	FAM	NFQ-MGB	34.8147	34.3853	1.12059	0.204113	TRUE	0.487297	TRUE	3
	ZT1-5	Bmal1	UNKNOWN	FAM	NFQ-MGB	29.6157	29.5403	0.300752	0.585532	TRUE	0.106539	TRUE	3	28						ZT7-1	PER2	UNKNOWN	FAM	NFQ-MGB	31.7237	31.1513	0.62854	0.488479	TRUE	0.318751	TRUE	3	27				ZT1-5	dbp	UNKNOWN	FAM	NFQ-MGB	33.6089	33.3052	0.297639	0.439823	TRUE	0.487297	TRUE	3
		Bmal1	STANDARD	FAM	NFQ-MGB	28.4979	28.554	0.0793413	1	TRUE	0.106539	TRUE	3	25						ZT7-2	PER2	UNKNOWN	FAM	NFQ-MGB	31.9801	32.0275	1.09225	0.407119	TRUE	0.318751	TRUE	3	28					dbp	STANDARD	FAM	NFQ-MGB	32.4195	32.3188	0.142352	1	TRUE	0.487297	TRUE	3
		Bmal1	STANDARD	FAM	NFQ-MGB	28.6101	28.554	0.0793413	1	TRUE	0.106539	TRUE	3	25						ZT7-3	PER2	UNKNOWN	FAM	NFQ-MGB	32.283	32.0817	0.336341	0.328278	TRUE	0.318751	TRUE	3	25					dbp	STANDARD	FAM	NFQ-MGB	32.2182	32.3188	0.142352	1	TRUE	0.487297	TRUE	3
	ZT7-1	Bmal1	UNKNOWN	FAM	NFQ-MGB	28.5932	29.4221	0.70069	1.04168	TRUE	0.106539	TRUE	3	25						ZT7-4	PER2	UNKNOWN	FAM	NFQ-MGB	32.1312	32.3327	0.609391	0.365664	TRUE	0.318751	TRUE	3	27				ZT7-1	dbp	UNKNOWN	FAM	NFQ-MGB	33.5114	33.1391	0.589594	0.467992	TRUE	0.487297	TRUE	3
	ZT7-2	Bmal1	UNKNOWN	FAM	NFQ-MGB	28.8164	29.2664	0.413887	0.918613	TRUE	0.106539	TRUE	3	26						ZT7-5	PER2	UNKNOWN	FAM	NFQ-MGB	31.7801	32.8323	1.56822	0.469291	TRUE	0.318751	TRUE	3	27				ZT7-2	dbp	UNKNOWN	FAM	NFQ-MGB	33.4458	32.9615	0.425109	0.487943	TRUE	0.487297	TRUE	3
	ZT7-3	Bmal1	UNKNOWN	FAM	NFQ-MGB	29.9472	30.0767	0.238046	0.485774	TRUE	0.106539	TRUE	3	26							PER2	STANDARD	FAM	NFQ-MGB	34.4519	34.4519		0.1	TRUE	0.318751	TRUE	3	30				ZT7-3	dbp	UNKNOWN	FAM	NFQ-MGB	33.9543	33.6055	0.5716	0.353005	TRUE	0.487297	TRUE	3
	ZT7-4	Bmal1	UNKNOWN	FAM	NFQ-MGB	30.5048	29.9637	0.56585	0.354815	TRUE	0.106539	TRUE	3	26						ZT13-1	PER2	UNKNOWN	FAM	NFQ-MGB	30.5817	31.2581	0.658027	1.09967	TRUE	0.318751	TRUE	3	25				ZT7-4	dbp	UNKNOWN	FAM	NFQ-MGB	34.1835	33.4834	0.781493	0.30507	TRUE	0.487297	TRUE	3
	ZT7-5	Bmal1	UNKNOWN	FAM	NFQ-MGB	30.2303	30.0116	0.217307	0.414148	TRUE	0.106539	TRUE	3	27						ZT13-2	PER2	UNKNOWN	FAM	NFQ-MGB	29.9424	30.729	0.544912	1.73196	TRUE	0.318751	TRUE	3	24				ZT7-5	dbp	UNKNOWN	FAM	NFQ-MGB	34.2343	33.9333	0.839554	0.295354	TRUE	0.487297	TRUE	3
	ZT7-1	Bmal1	UNKNOWN	FAM	NFQ-MGB	30.2757	29.4221	0.70069	0.403689	TRUE	0.106539	TRUE	3	26						ZT13-3	PER2	UNKNOWN	FAM	NFQ-MGB	31.1747	31.4784	0.271132	0.721545	TRUE	0.318751	TRUE	3	27				ZT7-1	dbp	UNKNOWN	FAM	NFQ-MGB	33.686	33.1391	0.589594	0.41876	TRUE	0.487297	TRUE	3
	ZT7-2	Bmal1	UNKNOWN	FAM	NFQ-MGB	29.5387	29.2664	0.413887	0.611495	TRUE	0.106539	TRUE	3	25						ZT13-4	PER2	UNKNOWN	FAM	NFQ-MGB	29.6973	30.7985	0.905167	2.06154	TRUE	0.318751	TRUE	3	25				ZT7-2	dbp	UNKNOWN	FAM	NFQ-MGB	33.0592	32.9615	0.425109	0.62411	TRUE	0.487297	TRUE	3
	ZT7-3	Bmal1	UNKNOWN	FAM	NFQ-MGB	30.4336	30.0767	0.238046	0.369331	TRUE	0.106539	TRUE	3	27						ZT13-5	PER2	UNKNOWN	FAM	NFQ-MGB	30.1658	31.6251	1.01593	1.47774	TRUE	0.318751	TRUE	3	24				ZT7-3	dbp	UNKNOWN	FAM	NFQ-MGB	34.1194	33.6055	0.5716	0.317781	TRUE	0.487297	TRUE	3
	ZT7-4	Bmal1	UNKNOWN	FAM	NFQ-MGB	30.3593	29.9637	0.56585	0.385126	TRUE	0.106539	TRUE	3	27						ZT13-1	PER2	UNKNOWN	FAM	NFQ-MGB	32.1479	31.2581	0.658027	0.361352	TRUE	0.318751	TRUE	3	27				ZT7-4	dbp	UNKNOWN	FAM	NFQ-MGB	34.0824	33.4834	0.781493	0.325346	TRUE	0.487297	TRUE	3
	ZT7-5	Bmal1	UNKNOWN	FAM	NFQ-MGB	Undetermined	30.0116	0.217307		TRUE	0.106539	TRUE	3	39						ZT13-2	PER2	UNKNOWN	FAM	NFQ-MGB	31.1819	30.729	0.544912	0.717835	TRUE	0.318751	TRUE	3	26				ZT7-5	dbp	UNKNOWN	FAM	NFQ-MGB	Undetermined	33.9333	0.839554		TRUE	0.487297	TRUE	3
		Bmal1	STANDARD	FAM	NFQ-MGB	32.9272	32.9761	0.06911	0.1	TRUE	0.106539	TRUE	3	31						ZT13-3	PER2	UNKNOWN	FAM	NFQ-MGB	31.7606	31.4784	0.271132	0.475841	TRUE	0.318751	TRUE	3	27					dbp	STANDARD	FAM	NFQ-MGB	35.9584	35.9354	0.0325468	0.1	TRUE	0.487297	TRUE	3
		Bmal1	STANDARD	FAM	NFQ-MGB	33.0249	32.9761	0.06911	0.1	TRUE	0.106539	TRUE	3	31						ZT13-4	PER2	UNKNOWN	FAM	NFQ-MGB	31.9082	30.7985	0.905167	0.428461	TRUE	0.318751	TRUE	3	27					dbp	STANDARD	FAM	NFQ-MGB	35.9124	35.9354	0.0325468	0.1	TRUE	0.487297	TRUE	3
	ZT13-1	Bmal1	UNKNOWN	FAM	NFQ-MGB	29.4121	29.7443	0.712215	0.656698	TRUE	0.106539	TRUE	3	25						ZT13-5	PER2	UNKNOWN	FAM	NFQ-MGB	32.0117	31.6251	1.01593	0.398078	TRUE	0.318751	TRUE	3	27				ZT13-1	dbp	UNKNOWN	FAM	NFQ-MGB	34.0242	33.3287	0.996267	0.337623	TRUE	0.487297	TRUE	3
	ZT13-2	Bmal1	UNKNOWN	FAM	NFQ-MGB	28.6757	29.0137	0.227181	0.994398	TRUE	0.106539	TRUE	3	25							PER2	STANDARD	FAM	NFQ-MGB	36.9482	36.9482		0.01	TRUE	0.318751	TRUE	3	33				ZT13-2	dbp	UNKNOWN	FAM	NFQ-MGB	33.1869	32.5209	0.798497	0.575402	TRUE	0.487297	TRUE	3
	ZT13-3	Bmal1	UNKNOWN	FAM	NFQ-MGB	30.1057	29.5812	0.382205	0.444274	TRUE	0.106539	TRUE	3	25						ZT19-1	PER2	UNKNOWN	FAM	NFQ-MGB	30.727	31.8093	0.970631	0.991763	TRUE	0.318751	TRUE	3	24				ZT13-3	dbp	UNKNOWN	FAM	NFQ-MGB	32.5245	32.2303	0.346833	0.877259	TRUE	0.487297	TRUE	3
	ZT13-4	Bmal1	UNKNOWN	FAM	NFQ-MGB	28.4402	28.8803	0.376073	1.13547	TRUE	0.106539	TRUE	3	24						ZT19-2	PER2	UNKNOWN	FAM	NFQ-MGB	30.7059	31.9757	1.28486	1.0068	TRUE	0.318751	TRUE	3	24				ZT13-4	dbp	UNKNOWN	FAM	NFQ-MGB	32.3328	32.0696	0.588893	0.991118	TRUE	0.487297	TRUE	3
	ZT13-5	Bmal1	UNKNOWN	FAM	NFQ-MGB	28.6798	29.4503	0.638058	0.992104	TRUE	0.106539	TRUE	3	25						ZT19-3	PER2	UNKNOWN	FAM	NFQ-MGB	32.1374	32.9604	0.744303	0.364057	TRUE	0.318751	TRUE	3	26				ZT13-5	dbp	UNKNOWN	FAM	NFQ-MGB	32.9709	32.7214	0.319431	0.660216	TRUE	0.487297	TRUE	3
	ZT13-1	Bmal1	UNKNOWN	FAM	NFQ-MGB	30.7737	29.7443	0.712215	0.304924	TRUE	0.106539	TRUE	3	27						ZT19-4	PER2	UNKNOWN	FAM	NFQ-MGB	30.9655	33.0573	1.67296	0.837166	TRUE	0.318751	TRUE	3	26				ZT13-1	dbp	UNKNOWN	FAM	NFQ-MGB	33.1985	33.3287	0.996267	0.571147	TRUE	0.487297	TRUE	3
	ZT13-2	Bmal1	UNKNOWN	FAM	NFQ-MGB	29.1119	29.0137	0.227181	0.777728	TRUE	0.106539	TRUE	3	25						ZT19-5	PER2	UNKNOWN	FAM	NFQ-MGB	30.7481	32.2216	1.26528	0.977004	TRUE	0.318751	TRUE	3	25				ZT13-2	dbp	UNKNOWN	FAM	NFQ-MGB	32.547	32.5209	0.798497	0.86479	TRUE	0.487297	TRUE	3
	ZT13-3	Bmal1	UNKNOWN	FAM	NFQ-MGB	29.1882	29.5812	0.382205	0.744987	TRUE	0.106539	TRUE	3	26						ZT19-1	PER2	UNKNOWN	FAM	NFQ-MGB	32.921	31.8093	0.970631	0.208619	TRUE	0.318751	TRUE	3	28				ZT13-3	dbp	UNKNOWN	FAM	NFQ-MGB	32.2868	32.2303	0.346833	1.02059	TRUE	0.487297	TRUE	3
	ZT13-4	Bmal1	UNKNOWN	FAM	NFQ-MGB	29.2074	28.8803	0.376073	0.736978	TRUE	0.106539	TRUE	3	25						ZT19-2	PER2	UNKNOWN	FAM	NFQ-MGB	33.7356	31.9757	1.28486	0.11694	TRUE	0.318751	TRUE	3	29				ZT13-4	dbp	UNKNOWN	FAM	NFQ-MGB	32.2023	32.0696	0.588893	1.07696	TRUE	0.487297	TRUE	3
	ZT13-5	Bmal1	UNKNOWN	FAM	NFQ-MGB	29.7288	29.4503	0.638058	0.549375	TRUE	0.106539	TRUE	3	26						ZT19-3	PER2	UNKNOWN	FAM	NFQ-MGB	33.9245	32.9604	0.744303	0.102252	TRUE	0.318751	TRUE	3	28				ZT13-5	dbp	UNKNOWN	FAM	NFQ-MGB	32.9189	32.7214	0.319431	0.682426	TRUE	0.487297	TRUE	3
		Bmal1	STANDARD	FAM	NFQ-MGB	36.8182	36.7277	0.127992	0.01	TRUE	0.106539	TRUE	3	33						ZT19-4	PER2	UNKNOWN	FAM	NFQ-MGB	34.9845	33.0573	1.67296	0.0481446	TRUE	0.318751	TRUE	3	30					dbp	STANDARD	FAM	NFQ-MGB	Undetermined			0.01	TRUE	0.487297	TRUE	3
		Bmal1	STANDARD	FAM	NFQ-MGB	36.6372	36.7277	0.127992	0.01	TRUE	0.106539	TRUE	3	35						ZT19-5	PER2	UNKNOWN	FAM	NFQ-MGB	33.7891	32.2216	1.26528	0.112572	TRUE	0.318751	TRUE	3	28					dbp	STANDARD	FAM	NFQ-MGB	Undetermined			0.01	TRUE	0.487297	TRUE	3
	ZT19-1	Bmal1	UNKNOWN	FAM	NFQ-MGB	30.129	29.9338	0.275061	0.438484	TRUE	0.106539	TRUE	3	28							PER2	STANDARD	FAM	NFQ-MGB	Undetermined			0.001	TRUE	0.318751	TRUE	3	20				ZT19-1	dbp	UNKNOWN	FAM	NFQ-MGB	33.4495	32.9483	0.424185	0.486801	TRUE	0.487297	TRUE	3
	ZT19-2	Bmal1	UNKNOWN	FAM	NFQ-MGB	29.7756	30.0185	0.332186	0.535082	TRUE	0.106539	TRUE	3	25						ZT1-1	PER2	UNKNOWN	FAM	NFQ-MGB	31.3059	31.5315	1.20516	0.657292	TRUE	0.318751	TRUE	3	26				ZT19-2	dbp	UNKNOWN	FAM	NFQ-MGB	32.9894	33.0584	0.21013	0.652505	TRUE	0.487297	TRUE	3
	ZT19-3	Bmal1	UNKNOWN	FAM	NFQ-MGB	30.8838	31.2085	0.861625	0.286583	TRUE	0.106539	TRUE	3	28						ZT1-2	PER2	UNKNOWN	FAM	NFQ-MGB	31.5242	31.1305	0.58115	0.562876	TRUE	0.318751	TRUE	3	26				ZT19-3	dbp	UNKNOWN	FAM	NFQ-MGB	34.5275	34.2474	1.03493	0.245052	TRUE	0.487297	TRUE	3
	ZT19-4	Bmal1	UNKNOWN	FAM	NFQ-MGB	29.8866	31.0332	0.791662	0.50263	TRUE	0.106539	TRUE	3	26						ZT1-3	PER2	UNKNOWN	FAM	NFQ-MGB	31.9185	31.819	0.841439	0.425318	TRUE	0.318751	TRUE	3	28				ZT19-4	dbp	UNKNOWN	FAM	NFQ-MGB	34.4443	33.9633	0.389804	0.258399	TRUE	0.487297	TRUE	3
	ZT19-5	Bmal1	UNKNOWN	FAM	NFQ-MGB	29.8881	30.1866	0.202212	0.502204	TRUE	0.106539	TRUE	3	26						ZT1-4	PER2	UNKNOWN	FAM	NFQ-MGB	31.5128	32.5018	2.89934	0.567441	TRUE	0.318751	TRUE	3	27				ZT19-5	dbp	UNKNOWN	FAM	NFQ-MGB	33.441	33.4001	0.336561	0.489448	TRUE	0.487297	TRUE	3
	ZT19-1	Bmal1	UNKNOWN	FAM	NFQ-MGB	29.7427	29.9338	0.275061	0.545104	TRUE	0.106539	TRUE	3	26						ZT1-5	PER2	UNKNOWN	FAM	NFQ-MGB	32.3095	31.7966	0.887109	0.322141	TRUE	0.318751	TRUE	3	28				ZT19-1	dbp	UNKNOWN	FAM	NFQ-MGB	33.0903	32.9483	0.424185	0.611906	TRUE	0.487297	TRUE	3
	ZT19-2	Bmal1	UNKNOWN	FAM	NFQ-MGB	29.9393	30.0185	0.332186	0.487942	TRUE	0.106539	TRUE	3	26						ZT1-1	PER2	UNKNOWN	FAM	NFQ-MGB	33.0935	31.5315	1.20516	0.184546	TRUE	0.318751	TRUE	3	28				ZT19-2	dbp	UNKNOWN	FAM	NFQ-MGB	33.2986	33.0584	0.21013	0.53588	TRUE	0.487297	TRUE	3
	ZT19-3	Bmal1	UNKNOWN	FAM	NFQ-MGB	32.4954	31.2085	0.861625	0.115588	TRUE	0.106539	TRUE	3	28						ZT1-2	PER2	UNKNOWN	FAM	NFQ-MGB	30.8991	31.1305	0.58115	0.877595	TRUE	0.318751	TRUE	3	26				ZT19-3	dbp	UNKNOWN	FAM	NFQ-MGB	35.5868	34.2474	1.03493	0.124844	TRUE	0.487297	TRUE	3
	ZT19-4	Bmal1	UNKNOWN	FAM	NFQ-MGB	31.2756	31.0332	0.791662	0.22982	TRUE	0.106539	TRUE	3	26						ZT1-3	PER2	UNKNOWN	FAM	NFQ-MGB	32.6712	31.819	0.841439	0.249141	TRUE	0.318751	TRUE	3	27				ZT19-4	dbp	UNKNOWN	FAM	NFQ-MGB	34.1142	33.9633	0.389804	0.318822	TRUE	0.487297	TRUE	3
	ZT19-5	Bmal1	UNKNOWN	FAM	NFQ-MGB	30.3369	30.1866	0.202212	0.390004	TRUE	0.106539	TRUE	3	26						ZT1-4	PER2	UNKNOWN	FAM	NFQ-MGB	36.7497	32.5018	2.89934	0.0137338	TRUE	0.318751	TRUE	3	32				ZT19-5	dbp	UNKNOWN	FAM	NFQ-MGB	33.6886	33.4001	0.336561	0.41806	TRUE	0.487297	TRUE	3
		Bmal1	STANDARD	FAM	NFQ-MGB	Undetermined			0.001	TRUE	0.106539	TRUE	3	39						ZT1-5	PER2	UNKNOWN	FAM	NFQ-MGB	32.6865	31.7966	0.887109	0.246444	TRUE	0.318751	TRUE	3	25					dbp	STANDARD	FAM	NFQ-MGB	Undetermined			0.001	TRUE	0.487297	TRUE	3
		Bmal1	STANDARD	FAM	NFQ-MGB	Undetermined			0.001	TRUE	0.106539	TRUE	3	35							PER2	STANDARD	FAM	NFQ-MGB	Undetermined			0.0001	TRUE	0.318751	TRUE	3	30					dbp	STANDARD	FAM	NFQ-MGB	Undetermined			0.001	TRUE	0.487297	TRUE	3
	ZT1-1	Bmal1	UNKNOWN	FAM	NFQ-MGB	29.0931	29.4403	0.875072	0.785995	TRUE	0.106539	TRUE	3	26						ZT7-1	PER2	UNKNOWN	FAM	NFQ-MGB	31.1529	31.1513	0.62854	0.732806	TRUE	0.318751	TRUE	3	26				ZT1-1	dbp	UNKNOWN	FAM	NFQ-MGB	33.2298	33.3074	0.303403	0.559896	TRUE	0.487297	TRUE	3
	ZT1-2	Bmal1	UNKNOWN	FAM	NFQ-MGB	29.6508	29.005	0.681332	0.574064	TRUE	0.106539	TRUE	3	24						ZT7-2	PER2	UNKNOWN	FAM	NFQ-MGB	33.5261	32.0275	1.09225	0.135711	TRUE	0.318751	TRUE	3	27				ZT1-2	dbp	UNKNOWN	FAM	NFQ-MGB	32.8236	32.9413	0.880484	0.725155	TRUE	0.487297	TRUE	3
	ZT1-3	Bmal1	UNKNOWN	FAM	NFQ-MGB	30.0766	29.8372	0.49444	0.451604	TRUE	0.106539	TRUE	3	26						ZT7-3	PER2	UNKNOWN	FAM	NFQ-MGB	31.7529	32.0817	0.336341	0.478448	TRUE	0.318751	TRUE	3	26				ZT1-3	dbp	UNKNOWN	FAM	NFQ-MGB	33.0697	33.9387	0.611101	0.619984	TRUE	0.487297	TRUE	3
	ZT1-4	Bmal1	UNKNOWN	FAM	NFQ-MGB	29.1912	30.318	1.78376	0.743727	TRUE	0.106539	TRUE	3	26						ZT7-4	PER2	UNKNOWN	FAM	NFQ-MGB	33.2283	32.3327	0.609391	0.167691	TRUE	0.318751	TRUE	3	28				ZT1-4	dbp	UNKNOWN	FAM	NFQ-MGB	33.2603	34.3853	1.12059	0.5491	TRUE	0.487297	TRUE	3
	ZT1-5	Bmal1	UNKNOWN	FAM	NFQ-MGB	29.1197	29.5403	0.300752	0.774281	TRUE	0.106539	TRUE	3	26						ZT7-5	PER2	UNKNOWN	FAM	NFQ-MGB	35.165	32.8323	1.56822	0.0423489	TRUE	0.318751	TRUE	3	31				ZT1-5	dbp	UNKNOWN	FAM	NFQ-MGB	33.0963	33.3052	0.297639	0.609568	TRUE	0.487297	TRUE	3
	ZT1-1	Bmal1	UNKNOWN	FAM	NFQ-MGB	30.6802	29.4403	0.875072	0.321411	TRUE	0.106539	TRUE	3	27						ZT7-1	PER2	UNKNOWN	FAM	NFQ-MGB	31.4528	31.1513	0.62854	0.592157	TRUE	0.318751	TRUE	3	24				ZT1-1	dbp	UNKNOWN	FAM	NFQ-MGB	33.7159	33.3074	0.303403	0.410865	TRUE	0.487297	TRUE	3
	ZT1-2	Bmal1	UNKNOWN	FAM	NFQ-MGB	28.2464	29.005	0.681332	1.26651	TRUE	0.106539	TRUE	3	24						ZT7-2	PER2	UNKNOWN	FAM	NFQ-MGB	31.6748	32.0275	1.09225	0.505727	TRUE	0.318751	TRUE	3	27				ZT1-2	dbp	UNKNOWN	FAM	NFQ-MGB	31.9732	32.9413	0.880484	1.24616	TRUE	0.487297	TRUE	3
	ZT1-3	Bmal1	UNKNOWN	FAM	NFQ-MGB	30.2753	29.8372	0.49444	0.40378	TRUE	0.106539	TRUE	3	27						ZT7-3	PER2	UNKNOWN	FAM	NFQ-MGB	32.4477	32.0817	0.336341	0.292018	TRUE	0.318751	TRUE	3	27				ZT1-3	dbp	UNKNOWN	FAM	NFQ-MGB	34.3708	33.9387	0.611101	0.270767	TRUE	0.487297	TRUE	3
	ZT1-4	Bmal1	UNKNOWN	FAM	NFQ-MGB	32.8159	30.318	1.78376	0.09649	TRUE	0.106539	TRUE	3	29						ZT7-4	PER2	UNKNOWN	FAM	NFQ-MGB	31.862	32.3327	0.609391	0.442736	TRUE	0.318751	TRUE	3	27				ZT1-4	dbp	UNKNOWN	FAM	NFQ-MGB	35.7517	34.3853	1.12059	0.112399	TRUE	0.487297	TRUE	3
	ZT1-5	Bmal1	UNKNOWN	FAM	NFQ-MGB	29.8338	29.5403	0.300752	0.517827	TRUE	0.106539	TRUE	3	26						ZT7-5	PER2	UNKNOWN	FAM	NFQ-MGB	32.2622	32.8323	1.56822	0.333164	TRUE	0.318751	TRUE	3	28				ZT1-5	dbp	UNKNOWN	FAM	NFQ-MGB	33.0074	33.3052	0.297639	0.645055	TRUE	0.487297	TRUE	3
		Bmal1	STANDARD	FAM	NFQ-MGB	Undetermined			0.0001	TRUE	0.106539	TRUE	3	39							PER2	NTC	FAM	NFQ-MGB	Undetermined				TRUE	0.318751	TRUE	3	39					dbp	STANDARD	FAM	NFQ-MGB	Undetermined			0.0001	TRUE	0.487297	TRUE	3
		Bmal1	STANDARD	FAM	NFQ-MGB	Undetermined			0.0001	TRUE	0.106539	TRUE	3	29						ZT13-1	PER2	UNKNOWN	FAM	NFQ-MGB	31.0352	31.2581	0.658027	0.796723	TRUE	0.318751	TRUE	3	26					dbp	STANDARD	FAM	NFQ-MGB	Undetermined			0.0001	TRUE	0.487297	TRUE	3
	ZT7-1	Bmal1	UNKNOWN	FAM	NFQ-MGB	29.5785	29.4221	0.70069	0.597935	TRUE	0.106539	TRUE	3	26						ZT13-2	PER2	UNKNOWN	FAM	NFQ-MGB	30.9711	30.729	0.544912	0.833844	TRUE	0.318751	TRUE	3	24				ZT7-1	dbp	UNKNOWN	FAM	NFQ-MGB	32.9819	33.1391	0.589594	0.65562	TRUE	0.487297	TRUE	3
	ZT7-2	Bmal1	UNKNOWN	FAM	NFQ-MGB	29.6881	29.2664	0.413887	0.562125	TRUE	0.106539	TRUE	3	26						ZT13-3	PER2	UNKNOWN	FAM	NFQ-MGB	31.6449	31.4784	0.271132	0.516595	TRUE	0.318751	TRUE	3	25				ZT7-2	dbp	UNKNOWN	FAM	NFQ-MGB	32.924	32.9615	0.425109	0.680217	TRUE	0.487297	TRUE	3
	ZT7-3	Bmal1	UNKNOWN	FAM	NFQ-MGB	29.9617	30.0767	0.238046	0.481821	TRUE	0.106539	TRUE	3	26						ZT13-4	PER2	UNKNOWN	FAM	NFQ-MGB	30.7107	30.7985	0.905167	1.00335	TRUE	0.318751	TRUE	3	26				ZT7-3	dbp	UNKNOWN	FAM	NFQ-MGB	33.5077	33.6055	0.5716	0.469105	TRUE	0.487297	TRUE	3
	ZT7-4	Bmal1	UNKNOWN	FAM	NFQ-MGB	29.6858	29.9637	0.56585	0.562855	TRUE	0.106539	TRUE	3	27						ZT13-5	PER2	UNKNOWN	FAM	NFQ-MGB	31.8134	31.6251	1.01593	0.458304	TRUE	0.318751	TRUE	3	26				ZT7-4	dbp	UNKNOWN	FAM	NFQ-MGB	33.0982	33.4834	0.781493	0.608835	TRUE	0.487297	TRUE	3
	ZT7-5	Bmal1	UNKNOWN	FAM	NFQ-MGB	29.7957	30.0116	0.217307	0.529048	TRUE	0.106539	TRUE	3	26						ZT13-1	PER2	UNKNOWN	FAM	NFQ-MGB	31.2675	31.2581	0.658027	0.675484	TRUE	0.318751	TRUE	3	25				ZT7-5	dbp	UNKNOWN	FAM	NFQ-MGB	34.5809	33.9333	0.839554	0.236867	TRUE	0.487297	TRUE	3
	ZT7-1	Bmal1	UNKNOWN	FAM	NFQ-MGB	29.2411	29.4221	0.70069	0.72313	TRUE	0.106539	TRUE	3	25						ZT13-2	PER2	UNKNOWN	FAM	NFQ-MGB	30.8203	30.729	0.544912	0.928167	TRUE	0.318751	TRUE	3	26				ZT7-1	dbp	UNKNOWN	FAM	NFQ-MGB	32.3772	33.1391	0.589594	0.963499	TRUE	0.487297	TRUE	3
	ZT7-2	Bmal1	UNKNOWN	FAM	NFQ-MGB	29.0226	29.2664	0.413887	0.817839	TRUE	0.106539	TRUE	3	25						ZT13-3	PER2	UNKNOWN	FAM	NFQ-MGB	31.3336	31.4784	0.271132	0.644485	TRUE	0.318751	TRUE	3	25				ZT7-2	dbp	UNKNOWN	FAM	NFQ-MGB	32.4169	32.9615	0.425109	0.939478	TRUE	0.487297	TRUE	3
	ZT7-3	Bmal1	UNKNOWN	FAM	NFQ-MGB	29.9643	30.0767	0.238046	0.481103	TRUE	0.106539	TRUE	3	26						ZT13-4	PER2	UNKNOWN	FAM	NFQ-MGB	30.8778	30.7985	0.905167	0.891007	TRUE	0.318751	TRUE	3	24				ZT7-3	dbp	UNKNOWN	FAM	NFQ-MGB	32.8407	33.6055	0.5716	0.717285	TRUE	0.487297	TRUE	3
	ZT7-4	Bmal1	UNKNOWN	FAM	NFQ-MGB	29.3048	29.9637	0.56585	0.69761	TRUE	0.106539	TRUE	3	26						ZT13-5	PER2	UNKNOWN	FAM	NFQ-MGB	32.5094	31.6251	1.01593	0.279485	TRUE	0.318751	TRUE	3	26				ZT7-4	dbp	UNKNOWN	FAM	NFQ-MGB	32.5697	33.4834	0.781493	0.852372	TRUE	0.487297	TRUE	3
	ZT7-5	Bmal1	UNKNOWN	FAM	NFQ-MGB	30.0088	30.0116	0.217307	0.469188	TRUE	0.106539	TRUE	3	26						ZT19-1	PER2	UNKNOWN	FAM	NFQ-MGB	32.2521	31.8093	0.970631	0.33555	TRUE	0.318751	TRUE	3	27				ZT7-5	dbp	UNKNOWN	FAM	NFQ-MGB	32.9848	33.9333	0.839554	0.654413	TRUE	0.487297	TRUE	3
		Bmal1	NTC	FAM	NFQ-MGB	Undetermined				TRUE	0.106539	TRUE	3	22						ZT19-2	PER2	UNKNOWN	FAM	NFQ-MGB	31.4828	31.9757	1.28486	0.579676	TRUE	0.318751	TRUE	3	27					dbp	NTC	FAM	NFQ-MGB	Undetermined				TRUE	0.487297	TRUE	3
		Bmal1	NTC	FAM	NFQ-MGB	Undetermined				TRUE	0.106539	TRUE	3	36						ZT19-3	PER2	UNKNOWN	FAM	NFQ-MGB	33.0403	32.9604	0.744303	0.191663	TRUE	0.318751	TRUE	3	26					dbp	NTC	FAM	NFQ-MGB	Undetermined				TRUE	0.487297	TRUE	3
	ZT13-1	Bmal1	UNKNOWN	FAM	NFQ-MGB	29.629	29.7443	0.712215	0.581149	TRUE	0.106539	TRUE	3	25						ZT19-4	PER2	UNKNOWN	FAM	NFQ-MGB	32.7567	33.0573	1.67296	0.23445	TRUE	0.318751	TRUE	3	27				ZT13-1	dbp	UNKNOWN	FAM	NFQ-MGB	34.1224	33.3287	0.996267	0.31716	TRUE	0.487297	TRUE	3
	ZT13-2	Bmal1	UNKNOWN	FAM	NFQ-MGB	29.1668	29.0137	0.227181	0.754031	TRUE	0.106539	TRUE	3	25						ZT19-5	PER2	UNKNOWN	FAM	NFQ-MGB	31.8829	32.2216	1.26528	0.43621	TRUE	0.318751	TRUE	3	26				ZT13-2	dbp	UNKNOWN	FAM	NFQ-MGB	32.9589	32.5209	0.798497	0.665282	TRUE	0.487297	TRUE	3
	ZT13-3	Bmal1	UNKNOWN	FAM	NFQ-MGB	29.522	29.5812	0.382205	0.617266	TRUE	0.106539	TRUE	3	26						ZT19-1	PER2	UNKNOWN	FAM	NFQ-MGB	31.3369	31.8093	0.970631	0.642996	TRUE	0.318751	TRUE	3	25				ZT13-3	dbp	UNKNOWN	FAM	NFQ-MGB	32.3787	32.2303	0.346833	0.962571	TRUE	0.487297	TRUE	3
	ZT13-4	Bmal1	UNKNOWN	FAM	NFQ-MGB	29.179	28.8803	0.376073	0.74888	TRUE	0.106539	TRUE	3	25						ZT19-2	PER2	UNKNOWN	FAM	NFQ-MGB	31.9787	31.9757	1.28486	0.407508	TRUE	0.318751	TRUE	3	26				ZT13-4	dbp	UNKNOWN	FAM	NFQ-MGB	32.5331	32.0696	0.588893	0.872452	TRUE	0.487297	TRUE	3
	ZT13-5	Bmal1	UNKNOWN	FAM	NFQ-MGB	29.2333	29.4503	0.638058	0.726315	TRUE	0.106539	TRUE	3	25						ZT19-3	PER2	UNKNOWN	FAM	NFQ-MGB	32.7395	32.9604	0.744303	0.237339	TRUE	0.318751	TRUE	3	26				ZT13-5	dbp	UNKNOWN	FAM	NFQ-MGB	32.2688	32.7214	0.319431	1.03231	TRUE	0.487297	TRUE	3
	ZT13-1	Bmal1	UNKNOWN	FAM	NFQ-MGB	29.1626	29.7443	0.712215	0.755828	TRUE	0.106539	TRUE	3	25						ZT19-4	PER2	UNKNOWN	FAM	NFQ-MGB	33.5226	33.0573	1.67296	0.136047	TRUE	0.318751	TRUE	3	28				ZT13-1	dbp	UNKNOWN	FAM	NFQ-MGB	31.9697	33.3287	0.996267	1.24892	TRUE	0.487297	TRUE	3
	ZT13-2	Bmal1	UNKNOWN	FAM	NFQ-MGB	29.1003	29.0137	0.227181	0.782816	TRUE	0.106539	TRUE	3	26						ZT19-5	PER2	UNKNOWN	FAM	NFQ-MGB	32.4662	32.2216	1.26528	0.288197	TRUE	0.318751	TRUE	3	26				ZT13-2	dbp	UNKNOWN	FAM	NFQ-MGB	31.391	32.5209	0.798497	1.80533	TRUE	0.487297	TRUE	3
	ZT13-3	Bmal1	UNKNOWN	FAM	NFQ-MGB	29.509	29.5812	0.382205	0.621801	TRUE	0.106539	TRUE	3	25																							ZT13-3	dbp	UNKNOWN	FAM	NFQ-MGB	31.7312	32.2303	0.346833	1.45373	TRUE	0.487297	TRUE	3
	ZT13-4	Bmal1	UNKNOWN	FAM	NFQ-MGB	28.6947	28.8803	0.376073	0.983766	TRUE	0.106539	TRUE	3	24																							ZT13-4	dbp	UNKNOWN	FAM	NFQ-MGB	31.2102	32.0696	0.588893	2.02559	TRUE	0.487297	TRUE	3
	ZT13-5	Bmal1	UNKNOWN	FAM	NFQ-MGB	30.1595	29.4503	0.638058	0.431004	TRUE	0.106539	TRUE	3	27						ZT1-1	per2	UNKNOWN	FAM	NFQ-MGB	30.8968	31.7078	1.73279	1.04108	TRUE	0.373029	TRUE	3	26				ZT13-5	dbp	UNKNOWN	FAM	NFQ-MGB	32.7271	32.7214	0.319431	0.771093	TRUE	0.487297	TRUE	3
	ZT19-1	Bmal1	UNKNOWN	FAM	NFQ-MGB	30.2078	29.9338	0.275061	0.419432	TRUE	0.106539	TRUE	3	28						ZT1-2	per2	UNKNOWN	FAM	NFQ-MGB	31.2323	30.9974	0.970576	0.810825	TRUE	0.373029	TRUE	3	26				ZT19-1	dbp	UNKNOWN	FAM	NFQ-MGB	32.8023	32.9483	0.424185	0.735046	TRUE	0.487297	TRUE	3
	ZT19-2	Bmal1	UNKNOWN	FAM	NFQ-MGB	30.5065	30.0185	0.332186	0.354458	TRUE	0.106539	TRUE	3	28						ZT1-3	per2	UNKNOWN	FAM	NFQ-MGB	31.6494	31.4883	0.929224	0.594249	TRUE	0.373029	TRUE	3	25				ZT19-2	dbp	UNKNOWN	FAM	NFQ-MGB	33.1391	33.0584	0.21013	0.593177	TRUE	0.487297	TRUE	3
	ZT19-3	Bmal1	UNKNOWN	FAM	NFQ-MGB	30.7637	31.2085	0.861625	0.30665	TRUE	0.106539	TRUE	3	26						ZT1-4	per2	UNKNOWN	FAM	NFQ-MGB	31.5044	32.6388	2.46086	0.662026	TRUE	0.373029	TRUE	3	26				ZT19-3	dbp	UNKNOWN	FAM	NFQ-MGB	33.5591	34.2474	1.03493	0.453987	TRUE	0.487297	TRUE	3
	ZT19-4	Bmal1	UNKNOWN	FAM	NFQ-MGB	31.7067	31.0332	0.791662	0.18026	TRUE	0.106539	TRUE	3	27						ZT1-5	per2	UNKNOWN	FAM	NFQ-MGB	31.8838	31.7636	1.34168	0.49903	TRUE	0.373029	TRUE	3	25				ZT19-4	dbp	UNKNOWN	FAM	NFQ-MGB	33.6805	33.9633	0.389804	0.420224	TRUE	0.487297	TRUE	3
	ZT19-5	Bmal1	UNKNOWN	FAM	NFQ-MGB	30.2596	30.1866	0.202212	0.407359	TRUE	0.106539	TRUE	3	27						ZT1-1	per2	UNKNOWN	FAM	NFQ-MGB	29.8925	31.7078	1.73279	2.19997	TRUE	0.373029	TRUE	3	24				ZT19-5	dbp	UNKNOWN	FAM	NFQ-MGB	33.5521	33.4001	0.336561	0.456019	TRUE	0.487297	TRUE	3
	ZT19-1	Bmal1	UNKNOWN	FAM	NFQ-MGB	29.6558	29.9338	0.275061	0.572436	TRUE	0.106539	TRUE	3	26						ZT1-2	per2	UNKNOWN	FAM	NFQ-MGB	29.6171	30.9974	0.970576	2.70106	TRUE	0.373029	TRUE	3	24				ZT19-1	dbp	UNKNOWN	FAM	NFQ-MGB	32.4512	32.9483	0.424185	0.91917	TRUE	0.487297	TRUE	3
	ZT19-2	Bmal1	UNKNOWN	FAM	NFQ-MGB	29.8524	30.0185	0.332186	0.512414	TRUE	0.106539	TRUE	3	26						ZT1-3	per2	UNKNOWN	FAM	NFQ-MGB	30.3635	31.4883	0.929224	1.5489	TRUE	0.373029	TRUE	3	26				ZT19-2	dbp	UNKNOWN	FAM	NFQ-MGB	32.8064	33.0584	0.21013	0.733094	TRUE	0.487297	TRUE	3
	ZT19-3	Bmal1	UNKNOWN	FAM	NFQ-MGB	30.691	31.2085	0.861625	0.319472	TRUE	0.106539	TRUE	3	27						ZT1-4	per2	UNKNOWN	FAM	NFQ-MGB	30.8199	32.6388	2.46086	1.10247	TRUE	0.373029	TRUE	3	25				ZT19-3	dbp	UNKNOWN	FAM	NFQ-MGB	33.3163	34.2474	1.03493	0.5299	TRUE	0.487297	TRUE	3
	ZT19-4	Bmal1	UNKNOWN	FAM	NFQ-MGB	31.2639	31.0332	0.791662	0.231333	TRUE	0.106539	TRUE	3	29						ZT1-5	per2	UNKNOWN	FAM	NFQ-MGB	29.8668	31.7636	1.34168	2.24251	TRUE	0.373029	TRUE	3	23				ZT19-4	dbp	UNKNOWN	FAM	NFQ-MGB	33.6144	33.9633	0.389804	0.438295	TRUE	0.487297	TRUE	3
	ZT19-5	Bmal1	UNKNOWN	FAM	NFQ-MGB	30.2618	30.1866	0.202212	0.406857	TRUE	0.106539	TRUE	3	26							per2	STANDARD	FAM	NFQ-MGB	30.7835	30.7835		1	TRUE	0.373029	TRUE	3	23				ZT19-5	dbp	UNKNOWN	FAM	NFQ-MGB	32.9186	33.4001	0.336561	0.682564	TRUE	0.487297	TRUE	3
																				ZT7-1	per2	UNKNOWN	FAM	NFQ-MGB	31.2428	31.3986	0.962209	0.804472	TRUE	0.373029	TRUE	3	26
																				ZT7-2	per2	UNKNOWN	FAM	NFQ-MGB	31.6339	31.3811	1.09949	0.601129	TRUE	0.373029	TRUE	3	27
																				ZT7-3	per2	UNKNOWN	FAM	NFQ-MGB	31.6125	31.8829	1.04754	0.610789	TRUE	0.373029	TRUE	3	26				ZT1-1	dbp	UNKNOWN	FAM	NFQ-MGB	31.9774	32.2379	0.633231	0.841761	TRUE	0.261924	TRUE	3
																				ZT7-4	per2	UNKNOWN	FAM	NFQ-MGB	32.0181	31.7058	0.490593	0.451516	TRUE	0.373029	TRUE	3	26				ZT1-2	dbp	UNKNOWN	FAM	NFQ-MGB	32.7205	32.0206	1.14525	0.457375	TRUE	0.261924	TRUE	3
																				ZT7-5	per2	UNKNOWN	FAM	NFQ-MGB	32.3812	32.8757	0.51811	0.344486	TRUE	0.373029	TRUE	3	27				ZT1-3	dbp	UNKNOWN	FAM	NFQ-MGB	32.6716	32.8313	0.668368	0.476094	TRUE	0.261924	TRUE	3
																				ZT7-1	per2	UNKNOWN	FAM	NFQ-MGB	30.1181	31.3986	0.962209	1.85963	TRUE	0.373029	TRUE	3	25				ZT1-4	dbp	UNKNOWN	FAM	NFQ-MGB	31.4693	32.6113	1.23108	1.27751	TRUE	0.261924	TRUE	3
																				ZT7-2	per2	UNKNOWN	FAM	NFQ-MGB	29.793	31.3811	1.09949	2.36927	TRUE	0.373029	TRUE	3	25				ZT1-5	dbp	UNKNOWN	FAM	NFQ-MGB	32.3727	32.2293	0.466599	0.608501	TRUE	0.261924	TRUE	3
																				ZT7-3	per2	UNKNOWN	FAM	NFQ-MGB	30.5254	31.8829	1.04754	1.37295	TRUE	0.373029	TRUE	3	24				ZT1-1	dbp	UNKNOWN	FAM	NFQ-MGB	33.1648	32.2379	0.633231	0.317576	TRUE	0.261924	TRUE	3
																				ZT7-4	per2	UNKNOWN	FAM	NFQ-MGB	30.9862	31.7058	0.490593	0.973961	TRUE	0.373029	TRUE	3	25				ZT1-2	dbp	UNKNOWN	FAM	NFQ-MGB	33.2256	32.0206	1.14525	0.302119	TRUE	0.261924	TRUE	3
																				ZT7-5	per2	UNKNOWN	FAM	NFQ-MGB	Undetermined	32.8757	0.51811		TRUE	0.373029	TRUE	3	39				ZT1-3	dbp	UNKNOWN	FAM	NFQ-MGB	33.7377	32.8313	0.668368	0.19842	TRUE	0.261924	TRUE	3
																					per2	STANDARD	FAM	NFQ-MGB	34.3762	34.3762		0.1	TRUE	0.373029	TRUE	3	28				ZT1-4	dbp	UNKNOWN	FAM	NFQ-MGB	32.9142	32.6113	1.23108	0.390117	TRUE	0.261924	TRUE	3
																				ZT13-1	per2	UNKNOWN	FAM	NFQ-MGB	32.1193	31.8145	0.756507	0.418701	TRUE	0.373029	TRUE	3	27				ZT1-5	dbp	UNKNOWN	FAM	NFQ-MGB	32.51	32.2293	0.466599	0.543626	TRUE	0.261924	TRUE	3
																				ZT13-2	per2	UNKNOWN	FAM	NFQ-MGB	32.0931	31.1213	0.972384	0.426976	TRUE	0.373029	TRUE	3	28					dbp	STANDARD	FAM	NFQ-MGB	31.3419	31.3419		1	TRUE	0.261924	TRUE	3
																				ZT13-3	per2	UNKNOWN	FAM	NFQ-MGB	30.6996	30.8167	0.872571	1.20577	TRUE	0.373029	TRUE	3	24				ZT7-1	dbp	UNKNOWN	FAM	NFQ-MGB	31.9067	32.0462	0.752506	0.892091	TRUE	0.261924	TRUE	3
																				ZT13-4	per2	UNKNOWN	FAM	NFQ-MGB	30.5181	30.6673	0.644724	1.38038	TRUE	0.373029	TRUE	3	24				ZT7-2	dbp	UNKNOWN	FAM	NFQ-MGB	31.7333	32.4249	1.30678	1.02856	TRUE	0.261924	TRUE	3
																				ZT13-5	per2	UNKNOWN	FAM	NFQ-MGB	31.3114	31.353	1.0487	0.764387	TRUE	0.373029	TRUE	3	27				ZT7-3	dbp	UNKNOWN	FAM	NFQ-MGB	32.9662	32.3065	0.996953	0.373822	TRUE	0.261924	TRUE	3
																				ZT13-1	per2	UNKNOWN	FAM	NFQ-MGB	30.8145	31.8145	0.756507	1.10689	TRUE	0.373029	TRUE	3	25				ZT7-4	dbp	UNKNOWN	FAM	NFQ-MGB	33.5587	32.7196	0.987009	0.229839	TRUE	0.261924	TRUE	3
																				ZT13-2	per2	UNKNOWN	FAM	NFQ-MGB	29.7895	31.1213	0.972384	2.37548	TRUE	0.373029	TRUE	3	23				ZT7-5	dbp	UNKNOWN	FAM	NFQ-MGB	33.6124	33.8603	1.87262	0.219924	TRUE	0.261924	TRUE	3
																				ZT13-3	per2	UNKNOWN	FAM	NFQ-MGB	29.6286	30.8167	0.872571	2.6781	TRUE	0.373029	TRUE	3	24				ZT7-1	dbp	UNKNOWN	FAM	NFQ-MGB	33.145	32.0462	0.752506	0.322777	TRUE	0.261924	TRUE	3
																				ZT13-4	per2	UNKNOWN	FAM	NFQ-MGB	29.8169	30.6673	0.644724	2.32744	TRUE	0.373029	TRUE	3	23				ZT7-2	dbp	UNKNOWN	FAM	NFQ-MGB	33.208	32.4249	1.30678	0.306504	TRUE	0.261924	TRUE	3
																				ZT13-5	per2	UNKNOWN	FAM	NFQ-MGB	29.992	31.353	1.0487	2.04287	TRUE	0.373029	TRUE	3	23				ZT7-3	dbp	UNKNOWN	FAM	NFQ-MGB	33.3499	32.3065	0.996953	0.2728	TRUE	0.261924	TRUE	3
																					per2	STANDARD	FAM	NFQ-MGB	36.9649	36.9649		0.01	TRUE	0.373029	TRUE	3	31				ZT7-4	dbp	UNKNOWN	FAM	NFQ-MGB	33.3758	32.7196	0.987009	0.267081	TRUE	0.261924	TRUE	3
																				ZT19-1	per2	UNKNOWN	FAM	NFQ-MGB	31.3181	31.0928	0.790377	0.760583	TRUE	0.373029	TRUE	3	25				ZT7-5	dbp	UNKNOWN	FAM	NFQ-MGB	34.0061	33.8603	1.87262	0.15919	TRUE	0.261924	TRUE	3
																				ZT19-2	per2	UNKNOWN	FAM	NFQ-MGB	31.0741	31.4254	0.852457	0.912233	TRUE	0.373029	TRUE	3	26					dbp	STANDARD	FAM	NFQ-MGB	35.4241	35.4241		0.1	TRUE	0.261924	TRUE	3
																				ZT19-3	per2	UNKNOWN	FAM	NFQ-MGB	32.4183	32.5788	0.342151	0.335094	TRUE	0.373029	TRUE	3	27				ZT13-1	dbp	UNKNOWN	FAM	NFQ-MGB	31.5914	31.4238	1.16946	1.15566	TRUE	0.261924	TRUE	3
																				ZT19-4	per2	UNKNOWN	FAM	NFQ-MGB	32.904	32.678	1.19684	0.233349	TRUE	0.373029	TRUE	3	27				ZT13-2	dbp	UNKNOWN	FAM	NFQ-MGB	31.1434	30.9903	0.912498	1.66939	TRUE	0.261924	TRUE	3
																				ZT19-5	per2	UNKNOWN	FAM	NFQ-MGB	31.5008	31.8713	0.976598	0.663815	TRUE	0.373029	TRUE	3	25				ZT13-3	dbp	UNKNOWN	FAM	NFQ-MGB	32.4357	31.7078	0.919839	0.57783	TRUE	0.261924	TRUE	3
																				ZT19-1	per2	UNKNOWN	FAM	NFQ-MGB	29.9484	31.0928	0.790377	2.11024	TRUE	0.373029	TRUE	3	24				ZT13-4	dbp	UNKNOWN	FAM	NFQ-MGB	30.9016	30.7841	0.902807	2.0359	TRUE	0.261924	TRUE	3
																				ZT19-2	per2	UNKNOWN	FAM	NFQ-MGB	30.4111	31.4254	0.852457	1.49498	TRUE	0.373029	TRUE	3	25				ZT13-5	dbp	UNKNOWN	FAM	NFQ-MGB	31.4952	31.6995	0.833449	1.2506	TRUE	0.261924	TRUE	3
																				ZT19-3	per2	UNKNOWN	FAM	NFQ-MGB	32.7441	32.5788	0.342151	0.262889	TRUE	0.373029	TRUE	3	26				ZT13-1	dbp	UNKNOWN	FAM	NFQ-MGB	32.9741	31.4238	1.16946	0.371394	TRUE	0.261924	TRUE	3
																				ZT19-4	per2	UNKNOWN	FAM	NFQ-MGB	31.0274	32.678	1.19684	0.944539	TRUE	0.373029	TRUE	3	26				ZT13-2	dbp	UNKNOWN	FAM	NFQ-MGB	32.0446	30.9903	0.912498	0.796632	TRUE	0.261924	TRUE	3
																				ZT19-5	per2	UNKNOWN	FAM	NFQ-MGB	30.6686	31.8713	0.976598	1.23398	TRUE	0.373029	TRUE	3	25				ZT13-3	dbp	UNKNOWN	FAM	NFQ-MGB	32.2688	31.7078	0.919839	0.662691	TRUE	0.261924	TRUE	3
																					per2	STANDARD	FAM	NFQ-MGB	Undetermined			0.001	TRUE	0.373029	TRUE	3	32				ZT13-4	dbp	UNKNOWN	FAM	NFQ-MGB	31.9927	30.7841	0.902807	0.831284	TRUE	0.261924	TRUE	3
																				ZT1-1	per2	UNKNOWN	FAM	NFQ-MGB	32.125	31.7078	1.73279	0.416934	TRUE	0.373029	TRUE	3	26				ZT13-5	dbp	UNKNOWN	FAM	NFQ-MGB	32.9011	31.6995	0.833449	0.394324	TRUE	0.261924	TRUE	3
																				ZT1-2	per2	UNKNOWN	FAM	NFQ-MGB	31.8939	30.9974	0.970576	0.495276	TRUE	0.373029	TRUE	3	26					dbp	STANDARD	FAM	NFQ-MGB	36.9515	36.9515		0.01	TRUE	0.261924	TRUE	3
																				ZT1-3	per2	UNKNOWN	FAM	NFQ-MGB	31.3241	31.4883	0.929224	0.757203	TRUE	0.373029	TRUE	3	26				ZT19-1	dbp	UNKNOWN	FAM	NFQ-MGB	32.3072	32.1602	0.707728	0.642132	TRUE	0.261924	TRUE	3
																				ZT1-4	per2	UNKNOWN	FAM	NFQ-MGB	31.9694	32.6388	2.46086	0.468177	TRUE	0.373029	TRUE	3	27				ZT19-2	dbp	UNKNOWN	FAM	NFQ-MGB	32.4619	32.5247	1.41749	0.565522	TRUE	0.261924	TRUE	3
																				ZT1-5	per2	UNKNOWN	FAM	NFQ-MGB	32.328	31.7636	1.34168	0.358413	TRUE	0.373029	TRUE	3	26				ZT19-3	dbp	UNKNOWN	FAM	NFQ-MGB	34.2991	33.493	1.03782	0.125153	TRUE	0.261924	TRUE	3
																				ZT1-1	per2	UNKNOWN	FAM	NFQ-MGB	33.917	31.7078	1.73279	0.109709	TRUE	0.373029	TRUE	3	29				ZT19-4	dbp	UNKNOWN	FAM	NFQ-MGB	32.8049	32.8187	0.675299	0.426757	TRUE	0.261924	TRUE	3
																				ZT1-2	per2	UNKNOWN	FAM	NFQ-MGB	31.2463	30.9974	0.970576	0.802409	TRUE	0.373029	TRUE	3	26				ZT19-5	dbp	UNKNOWN	FAM	NFQ-MGB	32.0229	32.2187	1.06682	0.81094	TRUE	0.261924	TRUE	3
																				ZT1-3	per2	UNKNOWN	FAM	NFQ-MGB	32.6163	31.4883	0.929224	0.289145	TRUE	0.373029	TRUE	3	27				ZT19-1	dbp	UNKNOWN	FAM	NFQ-MGB	32.9666	32.1602	0.707728	0.373686	TRUE	0.261924	TRUE	3
																				ZT1-4	per2	UNKNOWN	FAM	NFQ-MGB	36.2615	32.6388	2.46086	0.0191273	TRUE	0.373029	TRUE	3	31				ZT19-2	dbp	UNKNOWN	FAM	NFQ-MGB	34.4338	32.5247	1.41749	0.11205	TRUE	0.261924	TRUE	3
																				ZT1-5	per2	UNKNOWN	FAM	NFQ-MGB	32.9758	31.7636	1.34168	0.221196	TRUE	0.373029	TRUE	3	27				ZT19-3	dbp	UNKNOWN	FAM	NFQ-MGB	33.9501	33.493	1.03782	0.166677	TRUE	0.261924	TRUE	3
																				ZT7-1	per2	UNKNOWN	FAM	NFQ-MGB	32.3195	31.3986	0.962209	0.360688	TRUE	0.373029	TRUE	3	27				ZT19-4	dbp	UNKNOWN	FAM	NFQ-MGB	33.7779	32.8187	0.675299	0.191981	TRUE	0.261924	TRUE	3
																				ZT7-2	per2	UNKNOWN	FAM	NFQ-MGB	32.3219	31.3811	1.09949	0.360059	TRUE	0.373029	TRUE	3	27				ZT19-5	dbp	UNKNOWN	FAM	NFQ-MGB	33.6373	32.2187	1.06682	0.215476	TRUE	0.261924	TRUE	3
																				ZT7-3	per2	UNKNOWN	FAM	NFQ-MGB	32.5373	31.8829	1.04754	0.306676	TRUE	0.373029	TRUE	3	26					dbp	STANDARD	FAM	NFQ-MGB	Undetermined			0.001	TRUE	0.261924	TRUE	3
																				ZT7-4	per2	UNKNOWN	FAM	NFQ-MGB	32.0185	31.7058	0.490593	0.451384	TRUE	0.373029	TRUE	3	26				ZT1-1	dbp	UNKNOWN	FAM	NFQ-MGB	31.7407	32.2379	0.633231	1.02235	TRUE	0.261924	TRUE	3
																				ZT7-5	per2	UNKNOWN	FAM	NFQ-MGB	33.4146	32.8757	0.51811	0.159519	TRUE	0.373029	TRUE	3	29				ZT1-2	dbp	UNKNOWN	FAM	NFQ-MGB	31.3673	32.0206	1.14525	1.38909	TRUE	0.261924	TRUE	3
																				ZT7-1	per2	UNKNOWN	FAM	NFQ-MGB	31.9139	31.3986	0.962209	0.487961	TRUE	0.373029	TRUE	3	26				ZT1-3	dbp	UNKNOWN	FAM	NFQ-MGB	32.1307	32.8313	0.668368	0.742264	TRUE	0.261924	TRUE	3
																				ZT7-2	per2	UNKNOWN	FAM	NFQ-MGB	31.7756	31.3811	1.09949	0.54091	TRUE	0.373029	TRUE	3	27				ZT1-4	dbp	UNKNOWN	FAM	NFQ-MGB	31.848	32.6113	1.23108	0.936144	TRUE	0.261924	TRUE	3
																				ZT7-3	per2	UNKNOWN	FAM	NFQ-MGB	32.8565	31.8829	1.04754	0.241769	TRUE	0.373029	TRUE	3	27				ZT1-5	dbp	UNKNOWN	FAM	NFQ-MGB	32.4989	32.2293	0.466599	0.5486	TRUE	0.261924	TRUE	3
																				ZT7-4	per2	UNKNOWN	FAM	NFQ-MGB	31.8005	31.7058	0.490593	0.530957	TRUE	0.373029	TRUE	3	26				ZT1-1	dbp	UNKNOWN	FAM	NFQ-MGB	32.0685	32.2379	0.633231	0.781099	TRUE	0.261924	TRUE	3
																				ZT7-5	per2	UNKNOWN	FAM	NFQ-MGB	32.8314	32.8757	0.51811	0.246332	TRUE	0.373029	TRUE	3	27				ZT1-2	dbp	UNKNOWN	FAM	NFQ-MGB	30.7692	32.0206	1.14525	2.26972	TRUE	0.261924	TRUE	3
																					per2	NTC	FAM	NFQ-MGB	Undetermined				TRUE	0.373029	TRUE	3	11				ZT1-3	dbp	UNKNOWN	FAM	NFQ-MGB	32.7852	32.8313	0.668368	0.433707	TRUE	0.261924	TRUE	3
																				ZT13-1	per2	UNKNOWN	FAM	NFQ-MGB	32.5993	31.8145	0.756507	0.292819	TRUE	0.373029	TRUE	3	27				ZT1-4	dbp	UNKNOWN	FAM	NFQ-MGB	34.2138	32.6113	1.23108	0.134231	TRUE	0.261924	TRUE	3
																				ZT13-2	per2	UNKNOWN	FAM	NFQ-MGB	31.4653	31.1213	0.972384	0.681615	TRUE	0.373029	TRUE	3	26				ZT1-5	dbp	UNKNOWN	FAM	NFQ-MGB	31.5357	32.2293	0.466599	1.2097	TRUE	0.261924	TRUE	3
																				ZT13-3	per2	UNKNOWN	FAM	NFQ-MGB	31.5291	30.8167	0.872571	0.649966	TRUE	0.373029	TRUE	3	26					dbp	STANDARD	FAM	NFQ-MGB	Undetermined			0.0001	TRUE	0.261924	TRUE	3
																				ZT13-4	per2	UNKNOWN	FAM	NFQ-MGB	31.1351	30.6673	0.644724	0.871675	TRUE	0.373029	TRUE	3	26				ZT7-1	dbp	UNKNOWN	FAM	NFQ-MGB	31.6434	32.0462	0.752506	1.10737	TRUE	0.261924	TRUE	3
																				ZT13-5	per2	UNKNOWN	FAM	NFQ-MGB	31.5741	31.353	1.0487	0.628528	TRUE	0.373029	TRUE	3	27				ZT7-2	dbp	UNKNOWN	FAM	NFQ-MGB	33.7982	32.4249	1.30678	0.188809	TRUE	0.261924	TRUE	3
																				ZT13-1	per2	UNKNOWN	FAM	NFQ-MGB	31.725	31.8145	0.756507	0.5617	TRUE	0.373029	TRUE	3	25				ZT7-3	dbp	UNKNOWN	FAM	NFQ-MGB	31.3951	32.3065	0.996953	1.35775	TRUE	0.261924	TRUE	3
																				ZT13-2	per2	UNKNOWN	FAM	NFQ-MGB	31.1373	31.1213	0.972384	0.870304	TRUE	0.373029	TRUE	3	25				ZT7-4	dbp	UNKNOWN	FAM	NFQ-MGB	32.5509	32.7196	0.987009	0.525668	TRUE	0.261924	TRUE	3
																				ZT13-3	per2	UNKNOWN	FAM	NFQ-MGB	31.4094	30.8167	0.872571	0.710592	TRUE	0.373029	TRUE	3	26				ZT7-5	dbp	UNKNOWN	FAM	NFQ-MGB	36.1952	33.8603	1.87262	0.0263882	TRUE	0.261924	TRUE	3
																				ZT13-4	per2	UNKNOWN	FAM	NFQ-MGB	31.199	30.6673	0.644724	0.831155	TRUE	0.373029	TRUE	3	24				ZT7-1	dbp	UNKNOWN	FAM	NFQ-MGB	31.4898	32.0462	0.752506	1.2562	TRUE	0.261924	TRUE	3
																				ZT13-5	per2	UNKNOWN	FAM	NFQ-MGB	32.5346	31.353	1.0487	0.307276	TRUE	0.373029	TRUE	3	28				ZT7-2	dbp	UNKNOWN	FAM	NFQ-MGB	30.9602	32.4249	1.30678	1.9403	TRUE	0.261924	TRUE	3
																				ZT19-1	per2	UNKNOWN	FAM	NFQ-MGB	31.3384	31.0928	0.790377	0.749183	TRUE	0.373029	TRUE	3	27				ZT7-3	dbp	UNKNOWN	FAM	NFQ-MGB	31.5146	32.3065	0.996953	1.23082	TRUE	0.261924	TRUE	3
																				ZT19-2	per2	UNKNOWN	FAM	NFQ-MGB	31.8899	31.4254	0.852457	0.496764	TRUE	0.373029	TRUE	3	23				ZT7-4	dbp	UNKNOWN	FAM	NFQ-MGB	31.3931	32.7196	0.987009	1.35991	TRUE	0.261924	TRUE	3
																				ZT19-3	per2	UNKNOWN	FAM	NFQ-MGB	32.1903	32.5788	0.342151	0.397148	TRUE	0.373029	TRUE	3	27				ZT7-5	dbp	UNKNOWN	FAM	NFQ-MGB	31.6275	33.8603	1.87262	1.12192	TRUE	0.261924	TRUE	3
																				ZT19-4	per2	UNKNOWN	FAM	NFQ-MGB	32.8866	32.678	1.19684	0.236396	TRUE	0.373029	TRUE	3	28					dbp	NTC	FAM	NFQ-MGB	Undetermined				TRUE	0.261924	TRUE	3
																				ZT19-5	per2	UNKNOWN	FAM	NFQ-MGB	32.517	31.8713	0.976598	0.311337	TRUE	0.373029	TRUE	3	27				ZT13-1	dbp	UNKNOWN	FAM	NFQ-MGB	30.8778	31.4238	1.16946	2.07607	TRUE	0.261924	TRUE	3
																				ZT19-1	per2	UNKNOWN	FAM	NFQ-MGB	31.7661	31.0928	0.790377	0.544737	TRUE	0.373029	TRUE	3	27				ZT13-2	dbp	UNKNOWN	FAM	NFQ-MGB	30.9499	30.9903	0.912498	1.9567	TRUE	0.261924	TRUE	3
																				ZT19-2	per2	UNKNOWN	FAM	NFQ-MGB	32.3265	31.4254	0.852457	0.35881	TRUE	0.373029	TRUE	3	27				ZT13-3	dbp	UNKNOWN	FAM	NFQ-MGB	31.7202	31.7078	0.919839	1.03967	TRUE	0.261924	TRUE	3
																				ZT19-3	per2	UNKNOWN	FAM	NFQ-MGB	32.9625	32.5788	0.342151	0.223412	TRUE	0.373029	TRUE	3	28				ZT13-4	dbp	UNKNOWN	FAM	NFQ-MGB	30.3346	30.7841	0.902807	3.24267	TRUE	0.261924	TRUE	3
																				ZT19-4	per2	UNKNOWN	FAM	NFQ-MGB	33.8938	32.678	1.19684	0.111626	TRUE	0.373029	TRUE	3	27				ZT13-5	dbp	UNKNOWN	FAM	NFQ-MGB	30.9762	31.6995	0.833449	1.91489	TRUE	0.261924	TRUE	3
																				ZT19-5	per2	UNKNOWN	FAM	NFQ-MGB	32.7989	31.8713	0.976598	0.252356	TRUE	0.373029	TRUE	3	27				ZT13-1	dbp	UNKNOWN	FAM	NFQ-MGB	30.252	31.4238	1.16946	3.47032	TRUE	0.261924	TRUE	3
																																					ZT13-2	dbp	UNKNOWN	FAM	NFQ-MGB	29.8235	30.9903	0.912498	4.9333	TRUE	0.261924	TRUE	3
																																					ZT13-3	dbp	UNKNOWN	FAM	NFQ-MGB	30.4064	31.7078	0.919839	3.05707	TRUE	0.261924	TRUE	3
																																					ZT13-4	dbp	UNKNOWN	FAM	NFQ-MGB	29.9074	30.7841	0.902807	4.60502	TRUE	0.261924	TRUE	3
																																					ZT13-5	dbp	UNKNOWN	FAM	NFQ-MGB	31.4254	31.6995	0.833449	1.32433	TRUE	0.261924	TRUE	3
																																					ZT19-1	dbp	UNKNOWN	FAM	NFQ-MGB	32.1173	32.1602	0.707728	0.750457	TRUE	0.261924	TRUE	3
																																					ZT19-2	dbp	UNKNOWN	FAM	NFQ-MGB	32.1823	32.5247	1.41749	0.711428	TRUE	0.261924	TRUE	3
																																					ZT19-3	dbp	UNKNOWN	FAM	NFQ-MGB	33.7488	33.493	1.03782	0.196629	TRUE	0.261924	TRUE	3
																																					ZT19-4	dbp	UNKNOWN	FAM	NFQ-MGB	32.3681	32.8187	0.675299	0.610785	TRUE	0.261924	TRUE	3
																																					ZT19-5	dbp	UNKNOWN	FAM	NFQ-MGB	32.1623	32.2187	1.06682	0.72321	TRUE	0.261924	TRUE	3
																																					ZT19-1	dbp	UNKNOWN	FAM	NFQ-MGB	31.2498	32.1602	0.707728	1.52974	TRUE	0.261924	TRUE	3
																																					ZT19-2	dbp	UNKNOWN	FAM	NFQ-MGB	31.0207	32.5247	1.41749	1.84624	TRUE	0.261924	TRUE	3
																																					ZT19-3	dbp	UNKNOWN	FAM	NFQ-MGB	31.9741	33.493	1.03782	0.844067	TRUE	0.261924	TRUE	3
																																					ZT19-4	dbp	UNKNOWN	FAM	NFQ-MGB	32.3239	32.8187	0.675299	0.633359	TRUE	0.261924	TRUE	3
																																					ZT19-5	dbp	UNKNOWN	FAM	NFQ-MGB	31.0523	32.2187	1.06682	1.79894	TRUE	0.261924	TRUE	3
[truncated: 67 more columns]

## Sheet: Figure 2
	Sample Name	Target Name	Task	Reporter	Quencher	Cт	Cт Mean	Quantity	Normalized Quantity Mean	RQ	Efficiency	Ct Threshold	Automatic Baseline	Baseline Start	Baseline End		Sample Name	Target Name	Task	Reporter	Quencher	Cт	Cт Mean	Quantity	Normalized Quantity Mean	RQ	Efficiency	Slope	Automatic Ct Threshold	Ct Threshold	Automatic Baseline	Baseline Start	Baseline End			Sample Name	Target Name	Task	Reporter	Quencher	Cт	Cт Mean	Quantity	Automatic Ct Threshold	Ct Threshold	Automatic Baseline	Baseline Start	Baseline End
	1	actin	UNKNOWN	VIC	NFQ-MGB	17.3662	17.3662	6.05137	0.426402	1	81.518	0.173518	TRUE	3	13		1	per2	UNKNOWN	FAM	NFQ-MGB	26.6508	26.6508	3.37911	0.248189	1	83.8393	-3.7816	TRUE	0.0789364	TRUE	3	25			1	bmal1	UNKNOWN	FAM	NFQ-MGB	24.9586	24.9586	3.56945	TRUE	0.0249737	TRUE	3	26
	2	actin	UNKNOWN	VIC	NFQ-MGB	17.6503	17.6503	5.10852	0.460054	1.07892	81.518	0.173518	TRUE	3	13		2	per2	UNKNOWN	FAM	NFQ-MGB	26.2703	26.2703	4.25995	0.246079	0.991498	83.8393	-3.7816	TRUE	0.0789364	TRUE	3	25			2	bmal1	UNKNOWN	FAM	NFQ-MGB	24.2079	24.2079	5.852	TRUE	0.0249737	TRUE	3	23
	3	actin	UNKNOWN	VIC	NFQ-MGB	17.8681	17.8681	4.48642	0.350073	0.820993	81.518	0.173518	TRUE	3	14		3	per2	UNKNOWN	FAM	NFQ-MGB	26.624	26.624	3.43471	0.346917	1.39779	83.8393	-3.7816	TRUE	0.0789364	TRUE	3	23			3	bmal1	UNKNOWN	FAM	NFQ-MGB	26.1145	26.1145	1.66711	TRUE	0.0249737	TRUE	3	23
	4	actin	UNKNOWN	VIC	NFQ-MGB	17.0301	17.0301	7.39416	0.401405	0.941376	81.518	0.173518	TRUE	3	12		4	per2	UNKNOWN	FAM	NFQ-MGB	25.7315	25.7315	5.91402	0.422941	1.70411	83.8393	-3.7816	TRUE	0.0789364	TRUE	3	22			4	bmal1	UNKNOWN	FAM	NFQ-MGB	24.8817	24.8817	3.75466	TRUE	0.0249737	TRUE	3	23
	5	actin	UNKNOWN	VIC	NFQ-MGB	16.9961	16.9961	7.54545	0.459239	1.07701	81.518	0.173518	TRUE	3	11		5	per2	UNKNOWN	FAM	NFQ-MGB	26.8378	26.8378	3.0154	0.303491	1.22282	83.8393	-3.7816	TRUE	0.0789364	TRUE	3	24			5	bmal1	UNKNOWN	FAM	NFQ-MGB	25.5068	25.5068	2.48758	TRUE	0.0249737	TRUE	3	23
	6	actin	UNKNOWN	VIC	NFQ-MGB	19.2737	19.2737	1.94072	0.112298	0.263363	81.518	0.173518	TRUE	3	14		6	per2	UNKNOWN	FAM	NFQ-MGB	26.8743	26.8743	2.94911	0.0431735	0.173954	83.8393	-3.7816	TRUE	0.0789364	TRUE	3	22			21	bmal1	UNKNOWN	FAM	NFQ-MGB	25.856	25.856	1.97652	TRUE	0.0249737	TRUE	3	24
	7	actin	UNKNOWN	VIC	NFQ-MGB	19.0258	19.0258	2.24983	0.0732158	0.171706	81.518	0.173518	TRUE	3	14		7	per2	UNKNOWN	FAM	NFQ-MGB	26.2094	26.2094	4.42109	0.045924	0.185037	83.8393	-3.7816	TRUE	0.0789364	TRUE	3	24			22	bmal1	UNKNOWN	FAM	NFQ-MGB	26.2974	26.2974	1.47791	TRUE	0.0249737	TRUE	3	25
	8	actin	UNKNOWN	VIC	NFQ-MGB	20.2207	20.2207	1.10352	0.0936686	0.219672	81.518	0.173518	TRUE	3	15		8	per2	UNKNOWN	FAM	NFQ-MGB	27.0443	27.0443	2.65908	0.0488122	0.196674	83.8393	-3.7816	TRUE	0.0789364	TRUE	3	24			23	bmal1	UNKNOWN	FAM	NFQ-MGB	26.5481	26.5481	1.25292	TRUE	0.0249737	TRUE	3	24
	9	actin	UNKNOWN	VIC	NFQ-MGB	19.035	19.035	2.23754	0.123233	0.289006	81.518	0.173518	TRUE	3	15		9	per2	UNKNOWN	FAM	NFQ-MGB	26.8069	26.8069	3.07262	0.0683265	0.2753	83.8393	-3.7816	TRUE	0.0789364	TRUE	3	25			24	bmal1	UNKNOWN	FAM	NFQ-MGB	26.2854	26.2854	1.48961	TRUE	0.0249737	TRUE	3	24
	10	actin	UNKNOWN	VIC	NFQ-MGB	18.962	18.962	2.33711	0.0877661	0.205829	81.518	0.173518	TRUE	3	15		10	per2	UNKNOWN	FAM	NFQ-MGB	26.2238	26.2238	4.38253	0.0482491	0.194405	83.8393	-3.7816	TRUE	0.0789364	TRUE	3	24			25	bmal1	UNKNOWN	FAM	NFQ-MGB	24.9942	24.9942	3.4867	TRUE	0.0249737	TRUE	3	24
		actin	STANDARD	VIC	NFQ-MGB	20.2595	20.3028	1			81.518	0.173518	TRUE	3	15			per2	STANDARD	FAM	NFQ-MGB	28.7357	28.5992	1			83.8393	-3.7816	TRUE	0.0789364	TRUE	3	26				bmal1	STANDARD	FAM	NFQ-MGB	26.546	26.5801	1	TRUE	0.0249737	TRUE	3	25
		actin	STANDARD	VIC	NFQ-MGB	20.3461	20.3028	1			81.518	0.173518	TRUE	3	15			per2	STANDARD	FAM	NFQ-MGB	28.4627	28.5992	1			83.8393	-3.7816	TRUE	0.0789364	TRUE	3	27				bmal1	STANDARD	FAM	NFQ-MGB	26.6141	26.5801	1	TRUE	0.0249737	TRUE	3	25
	11	actin	UNKNOWN	VIC	NFQ-MGB	19.3462	19.3462	1.85863	0.570253	1.33736	81.518	0.173518	TRUE	3	14		11	per2	UNKNOWN	FAM	NFQ-MGB	27.2256	27.2256	2.38119	0.491421	1.98003	83.8393	-3.7816	TRUE	0.0789364	TRUE	3	24			6	bmal1	UNKNOWN	FAM	NFQ-MGB	25.4964	25.4964	2.50465	TRUE	0.0249737	TRUE	3	24
	12	actin	UNKNOWN	VIC	NFQ-MGB	17.7132	17.7132	4.92053	3.36904	7.90109	81.518	0.173518	TRUE	3	13		12	per2	UNKNOWN	FAM	NFQ-MGB	27.319	27.319	2.24954	0.217811	0.8776	83.8393	-3.7816	TRUE	0.0789364	TRUE	3	25			7	bmal1	UNKNOWN	FAM	NFQ-MGB	24.8092	24.8092	3.93844	TRUE	0.0249737	TRUE	3	22
	13	actin	UNKNOWN	VIC	NFQ-MGB	16.5881	16.5881	9.62357	3.40877	7.99426	81.518	0.173518	TRUE	3	11		13	per2	UNKNOWN	FAM	NFQ-MGB	26.5777	26.5777	3.53293	0.299288	1.20589	83.8393	-3.7816	TRUE	0.0789364	TRUE	3	23			8	bmal1	UNKNOWN	FAM	NFQ-MGB	26.1167	26.1167	1.66467	TRUE	0.0249737	TRUE	3	24
	14	actin	UNKNOWN	VIC	NFQ-MGB	17.6986	17.6986	4.9636	1.77637	4.16594	81.518	0.173518	TRUE	3	13		14	per2	UNKNOWN	FAM	NFQ-MGB	26.7654	26.7654	3.15132	0.441056	1.7771	83.8393	-3.7816	TRUE	0.0789364	TRUE	3	24			9	bmal1	UNKNOWN	FAM	NFQ-MGB	25.6886	25.6886	2.2069	TRUE	0.0249737	TRUE	3	24
	15	actin	UNKNOWN	VIC	NFQ-MGB	17.3954	17.3954	5.94697	0.342372	0.802931	81.518	0.173518	TRUE	3	13		15	per2	UNKNOWN	FAM	NFQ-MGB	25.9459	25.9459	5.19038	0.327736	1.32051	83.8393	-3.7816	TRUE	0.0789364	TRUE	3	25			10	bmal1	UNKNOWN	FAM	NFQ-MGB	24.5716	24.5716	4.60564	TRUE	0.0249737	TRUE	3	23
	16	actin	UNKNOWN	VIC	NFQ-MGB	18.8851	18.8851	2.44676	0.342793	0.803918	81.518	0.173518	TRUE	3	13		16	per2	UNKNOWN	FAM	NFQ-MGB	27.2103	27.2103	2.4035	0.167683	0.675626	83.8393	-3.7816	TRUE	0.0789364	TRUE	3	24			26	bmal1	UNKNOWN	FAM	NFQ-MGB	Undetermined			TRUE	0.0249737	TRUE	3	35
	17	actin	UNKNOWN	VIC	NFQ-MGB	18.977	18.977	2.31633	0.48644	1.1408	81.518	0.173518	TRUE	3	14		17	per2	UNKNOWN	FAM	NFQ-MGB	27.4758	27.4758	2.04469	0.216594	0.872698	83.8393	-3.7816	TRUE	0.0789364	TRUE	3	25			27	bmal1	UNKNOWN	FAM	NFQ-MGB	Undetermined			TRUE	0.0249737	TRUE	3	39
	18	actin	UNKNOWN	VIC	NFQ-MGB	18.4612	18.4612	3.15015	0.322914	0.757299	81.518	0.173518	TRUE	3	13		18	per2	UNKNOWN	FAM	NFQ-MGB	26.8968	26.8968	2.90903	0.136353	0.549392	83.8393	-3.7816	TRUE	0.0789364	TRUE	3	24			28	bmal1	UNKNOWN	FAM	NFQ-MGB	Undetermined			TRUE	0.0249737	TRUE	3	32
	19	actin	UNKNOWN	VIC	NFQ-MGB	18.3189	18.3189	3.4292	0.382667	0.897431	81.518	0.173518	TRUE	3	13		19	per2	UNKNOWN	FAM	NFQ-MGB	26.6355	26.6355	3.41078	0.267555	1.07803	83.8393	-3.7816	TRUE	0.0789364	TRUE	3	25				bmal1	NTC	FAM	NFQ-MGB	Undetermined			TRUE	0.0249737	TRUE	3	38
	20	actin	UNKNOWN	VIC	NFQ-MGB	18.1579	18.1579	3.77468	0.41567	0.97483	81.518	0.173518	TRUE	3	14		20	per2	UNKNOWN	FAM	NFQ-MGB	26.4697	26.4697	3.77306	0.330947	1.33345	83.8393	-3.7816	TRUE	0.0789364	TRUE	3	24				bmal1	NTC	FAM	NFQ-MGB	Undetermined			TRUE	0.0249737	TRUE	3	39
		actin	STANDARD	VIC	NFQ-MGB	24.3403	24.3478	0.1			81.518	0.173518	TRUE	3	19			per2	STANDARD	FAM	NFQ-MGB	32.6631	32.535	0.1			83.8393	-3.7816	TRUE	0.0789364	TRUE	3	29				bmal1	STANDARD	FAM	NFQ-MGB	30.9404	30.7561	0.1	TRUE	0.0249737	TRUE	3	29
		actin	STANDARD	VIC	NFQ-MGB	24.3552	24.3478	0.1			81.518	0.173518	TRUE	3	20			per2	STANDARD	FAM	NFQ-MGB	32.4069	32.535	0.1			83.8393	-3.7816	TRUE	0.0789364	TRUE	3	30				bmal1	STANDARD	FAM	NFQ-MGB	30.5718	30.7561	0.1	TRUE	0.0249737	TRUE	3	30
	21	actin	UNKNOWN	VIC	NFQ-MGB	19.6636	19.6636	1.53818	0.137634	0.322779	81.518	0.173518	TRUE	3	15		21	per2	UNKNOWN	FAM	NFQ-MGB	27.6942	27.6942	1.79009	0.319767	1.2884	83.8393	-3.7816	TRUE	0.0789364	TRUE	3	22			11	bmal1	UNKNOWN	FAM	NFQ-MGB	26.3116	26.3116	1.46416	TRUE	0.0249737	TRUE	3	25
	22	actin	UNKNOWN	VIC	NFQ-MGB	18.7248	18.7248	2.69207	0.699874	1.64135	81.518	0.173518	TRUE	3	13		22	per2	UNKNOWN	FAM	NFQ-MGB	28.4782	28.4782	1.11061	0.299526	1.20685	83.8393	-3.7816	TRUE	0.0789364	TRUE	3	25			12	bmal1	UNKNOWN	FAM	NFQ-MGB	25.7881	25.7881	2.06685	TRUE	0.0249737	TRUE	3	25
	23	actin	UNKNOWN	VIC	NFQ-MGB	18.6271	18.6271	2.8535	0.356648	0.836412	81.518	0.173518	TRUE	3	12		23	per2	UNKNOWN	FAM	NFQ-MGB	28.3089	28.3089	1.23121	0.298843	1.2041	83.8393	-3.7816	TRUE	0.0789364	TRUE	3	25			13	bmal1	UNKNOWN	FAM	NFQ-MGB	24.3886	24.3886	5.19564	TRUE	0.0249737	TRUE	3	22
	24	actin	UNKNOWN	VIC	NFQ-MGB	18.0986	18.0986	3.91046	0.796992	1.86911	81.518	0.173518	TRUE	3	13		24	per2	UNKNOWN	FAM	NFQ-MGB	27.5589	27.5589	1.94379	0.392923	1.58316	83.8393	-3.7816	TRUE	0.0789364	TRUE	3	25			14	bmal1	UNKNOWN	FAM	NFQ-MGB	23.8758	23.8758	7.28283	TRUE	0.0249737	TRUE	3	22
	25	actin	UNKNOWN	VIC	NFQ-MGB	17.3997	17.3997	5.93172	0.696797	1.63413	81.518	0.173518	TRUE	3	12		25	per2	UNKNOWN	FAM	NFQ-MGB	27.2736	27.2736	2.31268	0.392622	1.58195	83.8393	-3.7816	TRUE	0.0789364	TRUE	3	25			15	bmal1	UNKNOWN	FAM	NFQ-MGB	Undetermined			TRUE	0.0249737	TRUE	3	39
	26	actin	UNKNOWN	VIC	NFQ-MGB	19.4704	19.4704	1.72602	0.0842933	0.197685	81.518	0.173518	TRUE	3	15		26	per2	UNKNOWN	FAM	NFQ-MGB	27.2058	27.2058	2.41016	0.147284	0.593435	83.8393	-3.7816	TRUE	0.0789364	TRUE	3	24			31	bmal1	UNKNOWN	FAM	NFQ-MGB	25.3248	25.3248	2.80441	TRUE	0.0249737	TRUE	3	23
	27	actin	UNKNOWN	VIC	NFQ-MGB	18.2557	18.2557	3.56077	0.132295	0.310259	81.518	0.173518	TRUE	3	14		27	per2	UNKNOWN	FAM	NFQ-MGB	25.9853	25.9853	5.06742	0.170232	0.685897	83.8393	-3.7816	TRUE	0.0789364	TRUE	3	22			32	bmal1	UNKNOWN	FAM	NFQ-MGB	24.732	24.732	4.14375	TRUE	0.0249737	TRUE	3	23
	28	actin	UNKNOWN	VIC	NFQ-MGB	18.5053	18.5053	3.06854	0.0918173	0.21533	81.518	0.173518	TRUE	3	13		28	per2	UNKNOWN	FAM	NFQ-MGB	26.6906	26.6906	3.29808	0.175685	0.707869	83.8393	-3.7816	TRUE	0.0789364	TRUE	3	25			33	bmal1	UNKNOWN	FAM	NFQ-MGB	24.4699	24.4699	4.92459	TRUE	0.0249737	TRUE	3	22
		actin	NTC	VIC	NFQ-MGB	32.7782	31.6044				81.518	0.173518	TRUE	3	27			per2	NTC	FAM	NFQ-MGB	Undetermined					83.8393	-3.7816	TRUE	0.0789364	TRUE	3	20			34	bmal1	UNKNOWN	FAM	NFQ-MGB	26.0064	26.0064	1.79014	TRUE	0.0249737	TRUE	3	23
		actin	NTC	VIC	NFQ-MGB	30.4306	31.6044				81.518	0.173518	TRUE	3	26			per2	NTC	FAM	NFQ-MGB	36.4683					83.8393	-3.7816	TRUE	0.0789364	TRUE	3	32			35	bmal1	UNKNOWN	FAM	NFQ-MGB	26.3328	26.3328	1.44384	TRUE	0.0249737	TRUE	3	24
		actin	STANDARD	VIC	NFQ-MGB	28.2128	28.1613	0.01			81.518	0.173518	TRUE	3	24			per2	STANDARD	FAM	NFQ-MGB	35.4551	36.1626	0.01			83.8393	-3.7816	TRUE	0.0789364	TRUE	3	34				bmal1	STANDARD	FAM	NFQ-MGB	33.2728	34.0753	0.01	TRUE	0.0249737	TRUE	3	31
		actin	STANDARD	VIC	NFQ-MGB	28.1097	28.1613	0.01			81.518	0.173518	TRUE	3	23			per2	STANDARD	FAM	NFQ-MGB	36.8701	36.1626	0.01			83.8393	-3.7816	TRUE	0.0789364	TRUE	3	35				bmal1	STANDARD	FAM	NFQ-MGB	34.8777	34.0753	0.01	TRUE	0.0249737	TRUE	3	33
	31	actin	UNKNOWN	VIC	NFQ-MGB	19.8239	19.8239	1.39802	0.357564	0.838561	81.518	0.173518	TRUE	3	14		31	per2	UNKNOWN	FAM	NFQ-MGB	26.9703	26.9703	2.78171	0.608261	2.4508	83.8393	-3.7816	TRUE	0.0789364	TRUE	3	24			16	bmal1	UNKNOWN	FAM	NFQ-MGB	25.4311	25.4311	2.61471	TRUE	0.0249737	TRUE	3	23
	32	actin	UNKNOWN	VIC	NFQ-MGB	19.1357	19.1357	2.10723	0.39709	0.931256	81.518	0.173518	TRUE	3	14		32	per2	UNKNOWN	FAM	NFQ-MGB	26.7417	26.7417	3.19708	0.677898	2.73138	83.8393	-3.7816	TRUE	0.0789364	TRUE	3	23			17	bmal1	UNKNOWN	FAM	NFQ-MGB	24.9186	24.9186	3.66471	TRUE	0.0249737	TRUE	3	23
	33	actin	UNKNOWN	VIC	NFQ-MGB	19.3586	19.3586	1.84497	0.217181	0.509333	81.518	0.173518	TRUE	3	14		33	per2	UNKNOWN	FAM	NFQ-MGB	26.5504	26.5504	3.59211	0.162086	0.653073	83.8393	-3.7816	TRUE	0.0789364	TRUE	3	24			18	bmal1	UNKNOWN	FAM	NFQ-MGB	25.0827	25.0827	3.28917	TRUE	0.0249737	TRUE	3	24
	34	actin	UNKNOWN	VIC	NFQ-MGB	17.8939	17.8939	4.41805	1.73554	4.0702	81.518	0.173518	TRUE	3	13		34	per2	UNKNOWN	FAM	NFQ-MGB	26.893	26.893	2.91567	0.646748	2.60587	83.8393	-3.7816	TRUE	0.0789364	TRUE	3	24			19	bmal1	UNKNOWN	FAM	NFQ-MGB	24.8571	24.8571	3.81621	TRUE	0.0249737	TRUE	3	23
	35	actin	UNKNOWN	VIC	NFQ-MGB	17.882	17.882	4.44959	1.75405	4.11361	81.518	0.173518	TRUE	3	12		35	per2	UNKNOWN	FAM	NFQ-MGB	27.1132	27.1132	2.54991	0.694336	2.79761	83.8393	-3.7816	TRUE	0.0789364	TRUE	3	25			20	bmal1	UNKNOWN	FAM	NFQ-MGB	24.5963	24.5963	4.53109	TRUE	0.0249737	TRUE	3	22
	36	actin	UNKNOWN	VIC	NFQ-MGB	18.2121	18.2121	3.65456	0.243245	0.570459	81.518	0.173518	TRUE	3	13		36	per2	UNKNOWN	FAM	NFQ-MGB	25.2601	25.2601	7.88057	0.376237	1.51593	83.8393	-3.7816	TRUE	0.0789364	TRUE	3	22			36	bmal1	UNKNOWN	FAM	NFQ-MGB	24.4559	24.4559	4.9702	TRUE	0.0249737	TRUE	3	22
	37	actin	UNKNOWN	VIC	NFQ-MGB	19.3999	19.3999	1.80005	0.235293	0.55181	81.518	0.173518	TRUE	3	14		37	per2	UNKNOWN	FAM	NFQ-MGB	26.8078	26.8078	3.0711	0.138337	0.557386	83.8393	-3.7816	TRUE	0.0789364	TRUE	3	24			37	bmal1	UNKNOWN	FAM	NFQ-MGB	25.6094	25.6094	2.3251	TRUE	0.0249737	TRUE	3	23
	38	actin	UNKNOWN	VIC	NFQ-MGB	22.0118	22.0118	0.379336	0.463787	1.08767	81.518	0.173518	TRUE	3	17		38	per2	UNKNOWN	FAM	NFQ-MGB	29.0734	29.0734	0.772982	0.187585	0.755816	83.8393	-3.7816	TRUE	0.0789364	TRUE	3	24			38	bmal1	UNKNOWN	FAM	NFQ-MGB	27.2374	27.2374	0.79577	TRUE	0.0249737	TRUE	3	26
	39	actin	UNKNOWN	VIC	NFQ-MGB	18.2964	18.2964	3.47551	0.35621	0.835386	81.518	0.173518	TRUE	3	13		39	per2	UNKNOWN	FAM	NFQ-MGB	25.7178	25.7178	5.96389	0.434135	1.74921	83.8393	-3.7816	TRUE	0.0789364	TRUE	3	21			39	bmal1	UNKNOWN	FAM	NFQ-MGB	25.1603	25.1603	3.12525	TRUE	0.0249737	TRUE	3	24
	40	actin	UNKNOWN	VIC	NFQ-MGB	20.2203	20.2203	1.10376	0.290687	0.681721	81.518	0.173518	TRUE	3	15		40	per2	UNKNOWN	FAM	NFQ-MGB	27.4718	27.4718	2.04973	0.421497	1.69829	83.8393	-3.7816	TRUE	0.0789364	TRUE	3	24			40	bmal1	UNKNOWN	FAM	NFQ-MGB	26.2824	26.2824	1.49259	TRUE	0.0249737	TRUE	3	24
		actin	STANDARD	VIC	NFQ-MGB	31.7707	31.9059	0.001			81.518	0.173518	TRUE	3	25			per2	STANDARD	FAM	NFQ-MGB	Undetermined		0.001			83.8393	-3.7816	TRUE	0.0789364	TRUE	3	39				bmal1	STANDARD	FAM	NFQ-MGB	Undetermined	36.876	0.001	TRUE	0.0249737	TRUE	3	38
		actin	STANDARD	VIC	NFQ-MGB	32.0411	31.9059	0.001			81.518	0.173518	TRUE	3	27		1	dbp	UNKNOWN	FAM	NFQ-MGB	28.4873	28.4873	13.6151			121.161	-2.901	TRUE	0.227133	TRUE	3	24				bmal1	STANDARD	FAM	NFQ-MGB	36.876	36.876	0.001	TRUE	0.0249737	TRUE	3	35
	1	nr1d1	UNKNOWN	FAM	NFQ-MGB	27.6564	27.6564	14.1917			110.564	0.186043	TRUE	3	23		2	dbp	UNKNOWN	FAM	NFQ-MGB	28.1847	28.1847	17.3113			121.161	-2.901	TRUE	0.227133	TRUE	3	22
	2	nr1d1	UNKNOWN	FAM	NFQ-MGB	27.9858	27.9858	11.1042			110.564	0.186043	TRUE	3	22		3	dbp	UNKNOWN	FAM	NFQ-MGB	28.8887	28.8887	9.90068			121.161	-2.901	TRUE	0.227133	TRUE	3	24
	3	nr1d1	UNKNOWN	FAM	NFQ-MGB	27.7933	27.7933	12.8157			110.564	0.186043	TRUE	3	21		4	dbp	UNKNOWN	FAM	NFQ-MGB	28.4537	28.4537	13.9831			121.161	-2.901	TRUE	0.227133	TRUE	3	24
	4	nr1d1	UNKNOWN	FAM	NFQ-MGB	27.3061	27.3061	18.4207			110.564	0.186043	TRUE	3	23		5	dbp	UNKNOWN	FAM	NFQ-MGB	28.8842	28.8842	9.93571			121.161	-2.901	TRUE	0.227133	TRUE	3	23
	5	nr1d1	UNKNOWN	FAM	NFQ-MGB	27.4597	27.4597	16.4303			110.564	0.186043	TRUE	3	23		6	dbp	UNKNOWN	FAM	NFQ-MGB	26.4553	26.4553	68.3084			121.161	-2.901	TRUE	0.227133	TRUE	3	22
	6	nr1d1	UNKNOWN	FAM	NFQ-MGB	27.3918	27.3918	17.2818			110.564	0.186043	TRUE	3	23		7	dbp	UNKNOWN	FAM	NFQ-MGB	26.023	26.023	96.2697			121.161	-2.901	TRUE	0.227133	TRUE	3	21
	7	nr1d1	UNKNOWN	FAM	NFQ-MGB	26.6189	26.6189	30.7288			110.564	0.186043	TRUE	3	22		8	dbp	UNKNOWN	FAM	NFQ-MGB	26.7404	26.7404	54.4756			121.161	-2.901	TRUE	0.227133	TRUE	3	22
	8	nr1d1	UNKNOWN	FAM	NFQ-MGB	27.9064	27.9064	11.7811			110.564	0.186043	TRUE	3	24		9	dbp	UNKNOWN	FAM	NFQ-MGB	26.982	26.982	44.9696			121.161	-2.901	TRUE	0.227133	TRUE	3	21
	9	nr1d1	UNKNOWN	FAM	NFQ-MGB	27.3255	27.3255	18.157			110.564	0.186043	TRUE	3	23		10	dbp	UNKNOWN	FAM	NFQ-MGB	26.0963	26.0963	90.8313			121.161	-2.901	TRUE	0.227133	TRUE	3	21
	10	nr1d1	UNKNOWN	FAM	NFQ-MGB	26.8112	26.8112	26.6289			110.564	0.186043	TRUE	3	24		11	dbp	UNKNOWN	FAM	NFQ-MGB	29.7889	29.7889	4.84551			121.161	-2.901	TRUE	0.227133	TRUE	3	24
	11	nr1d1	UNKNOWN	FAM	NFQ-MGB	29.6321	29.6321	3.25932			110.564	0.186043	TRUE	3	26		12	dbp	UNKNOWN	FAM	NFQ-MGB	28.8354	28.8354	10.328			121.161	-2.901	TRUE	0.227133	TRUE	3	25
	12	nr1d1	UNKNOWN	FAM	NFQ-MGB	30.7101	30.7101	1.46051			110.564	0.186043	TRUE	3	25		13	dbp	UNKNOWN	FAM	NFQ-MGB	28.6671	28.6671	11.8044			121.161	-2.901	TRUE	0.227133	TRUE	3	25
	13	nr1d1	UNKNOWN	FAM	NFQ-MGB	29.825	29.825	2.82318			110.564	0.186043	TRUE	3	25		14	dbp	UNKNOWN	FAM	NFQ-MGB	29.2997	29.2997	7.14494			121.161	-2.901	TRUE	0.227133	TRUE	3	25
	14	nr1d1	UNKNOWN	FAM	NFQ-MGB	29.8388	29.8388	2.79424			110.564	0.186043	TRUE	3	26		15	dbp	UNKNOWN	FAM	NFQ-MGB	28.2968	28.2968	15.8371			121.161	-2.901	TRUE	0.227133	TRUE	3	24
	15	nr1d1	UNKNOWN	FAM	NFQ-MGB	27.385	27.385	17.3699			110.564	0.186043	TRUE	3	24		16	dbp	UNKNOWN	FAM	NFQ-MGB	28.4225	28.4225	14.3336			121.161	-2.901	TRUE	0.227133	TRUE	3	24
	16	nr1d1	UNKNOWN	FAM	NFQ-MGB	28.5793	28.5793	7.13773			110.564	0.186043	TRUE	3	24		17	dbp	UNKNOWN	FAM	NFQ-MGB	28.9487	28.9487	9.44019			121.161	-2.901	TRUE	0.227133	TRUE	3	25
	17	nr1d1	UNKNOWN	FAM	NFQ-MGB	29.1229	29.1229	4.76179			110.564	0.186043	TRUE	3	24		18	dbp	UNKNOWN	FAM	NFQ-MGB	27.9214	27.9214	21.3345			121.161	-2.901	TRUE	0.227133	TRUE	3	22
	18	nr1d1	UNKNOWN	FAM	NFQ-MGB	28.1598	28.1598	9.75537			110.564	0.186043	TRUE	3	22		19	dbp	UNKNOWN	FAM	NFQ-MGB	28.5702	28.5702	12.748			121.161	-2.901	TRUE	0.227133	TRUE	3	23
	19	nr1d1	UNKNOWN	FAM	NFQ-MGB	28.2738	28.2738	8.96133			110.564	0.186043	TRUE	3	24		20	dbp	UNKNOWN	FAM	NFQ-MGB	28.7109	28.7109	11.4008			121.161	-2.901	TRUE	0.227133	TRUE	3	23
	20	nr1d1	UNKNOWN	FAM	NFQ-MGB	28.256	28.256	9.08095			110.564	0.186043	TRUE	3	23			dbp	STANDARD	FAM	NFQ-MGB	30.9819	31.4666	1			121.161	-2.901	TRUE	0.227133	TRUE	3	26
		nr1d1	STANDARD	FAM	NFQ-MGB	31.0981	31.0104	1			110.564	0.186043	TRUE	3	27			dbp	STANDARD	FAM	NFQ-MGB	31.9513	31.4666	1			121.161	-2.901	TRUE	0.227133	TRUE	3	27
		nr1d1	STANDARD	FAM	NFQ-MGB	30.9228	31.0104	1			110.564	0.186043	TRUE	3	27		21	dbp	UNKNOWN	FAM	NFQ-MGB	29.607	29.607	5.59811			121.161	-2.901	TRUE	0.227133	TRUE	3	25
	21	nr1d1	UNKNOWN	FAM	NFQ-MGB	27.9772	27.9772	11.1759			110.564	0.186043	TRUE	3	23		22	dbp	UNKNOWN	FAM	NFQ-MGB	30.1261	30.1261	3.70789			121.161	-2.901	TRUE	0.227133	TRUE	3	26
	22	nr1d1	UNKNOWN	FAM	NFQ-MGB	29.4096	29.4096	3.84651			110.564	0.186043	TRUE	3	25		23	dbp	UNKNOWN	FAM	NFQ-MGB	29.9933	29.9933	4.11992			121.161	-2.901	TRUE	0.227133	TRUE	3	25
	23	nr1d1	UNKNOWN	FAM	NFQ-MGB	28.426	28.426	8.00088			110.564	0.186043	TRUE	3	25		24	dbp	UNKNOWN	FAM	NFQ-MGB	29.7628	29.7628	4.947			121.161	-2.901	TRUE	0.227133	TRUE	3	25
	24	nr1d1	UNKNOWN	FAM	NFQ-MGB	29.0827	29.0827	4.90652			110.564	0.186043	TRUE	3	24		25	dbp	UNKNOWN	FAM	NFQ-MGB	29.5429	29.5429	5.89035			121.161	-2.901	TRUE	0.227133	TRUE	3	25
	25	nr1d1	UNKNOWN	FAM	NFQ-MGB	28.3427	28.3427	8.51284			110.564	0.186043	TRUE	3	24		26	dbp	UNKNOWN	FAM	NFQ-MGB	28.2556	28.2556	16.3641			121.161	-2.901	TRUE	0.227133	TRUE	3	22
	26	nr1d1	UNKNOWN	FAM	NFQ-MGB	27.164	27.164	20.4764			110.564	0.186043	TRUE	3	22		27	dbp	UNKNOWN	FAM	NFQ-MGB	27.5018	27.5018	29.7677			121.161	-2.901	TRUE	0.227133	TRUE	3	23
	27	nr1d1	UNKNOWN	FAM	NFQ-MGB	26.7968	26.7968	26.9154			110.564	0.186043	TRUE	3	21		28	dbp	UNKNOWN	FAM	NFQ-MGB	28.0826	28.0826	18.7727			121.161	-2.901	TRUE	0.227133	TRUE	3	23
	28	nr1d1	UNKNOWN	FAM	NFQ-MGB	26.5061	26.5061	33.4201			110.564	0.186043	TRUE	3	22			dbp	STANDARD	FAM	NFQ-MGB	35.483	35.2992	0.1			121.161	-2.901	TRUE	0.227133	TRUE	3	32
		nr1d1	STANDARD	FAM	NFQ-MGB	35.1353	34.728	0.1			110.564	0.186043	TRUE	3	30			dbp	STANDARD	FAM	NFQ-MGB	35.1155	35.2992	0.1			121.161	-2.901	TRUE	0.227133	TRUE	3	30
		nr1d1	STANDARD	FAM	NFQ-MGB	34.3207	34.728	0.1			110.564	0.186043	TRUE	3	28			dbp	STANDARD	FAM	NFQ-MGB	Undetermined	36.9582	0.01			121.161	-2.901	TRUE	0.227133	TRUE	3	39
		nr1d1	STANDARD	FAM	NFQ-MGB	36.9867	36.9867	0.01			110.564	0.186043	TRUE	3	33			dbp	STANDARD	FAM	NFQ-MGB	36.9582	36.9582	0.01			121.161	-2.901	TRUE	0.227133	TRUE	3	32
		nr1d1	STANDARD	FAM	NFQ-MGB	Undetermined	36.9867	0.01			110.564	0.186043	TRUE	3	39		31	dbp	UNKNOWN	FAM	NFQ-MGB	29.8618	29.8618	4.57322			121.161	-2.901	TRUE	0.227133	TRUE	3	24
	31	nr1d1	UNKNOWN	FAM	NFQ-MGB	29.3877	29.3877	3.90983			110.564	0.186043	TRUE	3	25		32	dbp	UNKNOWN	FAM	NFQ-MGB	29.823	29.823	4.71617			121.161	-2.901	TRUE	0.227133	TRUE	3	26
	32	nr1d1	UNKNOWN	FAM	NFQ-MGB	28.9774	28.9774	5.30668			110.564	0.186043	TRUE	3	23		33	dbp	UNKNOWN	FAM	NFQ-MGB	27.8735	27.8735	22.1618			121.161	-2.901	TRUE	0.227133	TRUE	3	22
	33	nr1d1	UNKNOWN	FAM	NFQ-MGB	28.3455	28.3455	8.49507			110.564	0.186043	TRUE	3	22		34	dbp	UNKNOWN	FAM	NFQ-MGB	29.8798	29.8798	4.5082			121.161	-2.901	TRUE	0.227133	TRUE	3	25
	34	nr1d1	UNKNOWN	FAM	NFQ-MGB	29.964	29.964	2.54563			110.564	0.186043	TRUE	3	26		35	dbp	UNKNOWN	FAM	NFQ-MGB	30.1382	30.1382	3.67244			121.161	-2.901	TRUE	0.227133	TRUE	3	24
	35	nr1d1	UNKNOWN	FAM	NFQ-MGB	29.9687	29.9687	2.53675			110.564	0.186043	TRUE	3	25		36	dbp	UNKNOWN	FAM	NFQ-MGB	27.9446	27.9446	20.9458			121.161	-2.901	TRUE	0.227133	TRUE	3	23
	36	nr1d1	UNKNOWN	FAM	NFQ-MGB	27.5798	27.5798	15.0242			110.564	0.186043	TRUE	3	22		37	dbp	UNKNOWN	FAM	NFQ-MGB	27.8713	27.8713	22.2001			121.161	-2.901	TRUE	0.227133	TRUE	3	24
	37	nr1d1	UNKNOWN	FAM	NFQ-MGB	28.4862	28.4862	7.65024			110.564	0.186043	TRUE	3	24		38	dbp	UNKNOWN	FAM	NFQ-MGB	29.9931	29.9931	4.1207			121.161	-2.901	TRUE	0.227133	TRUE	3	24
	38	nr1d1	UNKNOWN	FAM	NFQ-MGB	31.4887	31.4887	0.817911			110.564	0.186043	TRUE	3	27		39	dbp	UNKNOWN	FAM	NFQ-MGB	28.476	28.476	13.7374			121.161	-2.901	TRUE	0.227133	TRUE	3	23
	39	nr1d1	UNKNOWN	FAM	NFQ-MGB	28.1596	28.1596	9.7569			110.564	0.186043	TRUE	3	23		40	dbp	UNKNOWN	FAM	NFQ-MGB	29.7844	29.7844	4.86297			121.161	-2.901	TRUE	0.227133	TRUE	3	25
	40	nr1d1	UNKNOWN	FAM	NFQ-MGB	29.427	29.427	3.79709			110.564	0.186043	TRUE	3	26			dbp	STANDARD	FAM	NFQ-MGB	Undetermined		0.001			121.161	-2.901	TRUE	0.227133	TRUE	3	12
																		dbp	STANDARD	FAM	NFQ-MGB	Undetermined		0.001			121.161	-2.901	TRUE	0.227133	TRUE	3	33

## Sheet: Figure S1
	Sample Name	Target Name	Task	Reporter	Quencher	Cт	Cт Mean	Cт SD	Quantity	Automatic Ct Threshold	Ct Threshold	Automatic Baseline	Baseline Start	Baseline End				Sample Name	Target Name	Task	Reporter	Quencher	Cт	Cт Mean	Cт SD	Quantity	Automatic Ct Threshold	Ct Threshold	Automatic Baseline	Baseline Start	Baseline End			Sample Name	Target Name	Task	Reporter	Quencher	Cт	Cт Mean	Cт SD	Quantity	Automatic Ct Threshold	Ct Threshold	Automatic Baseline	Baseline Start	Baseline End
	48 Poly	actin	UNKNOWN	VIC	NFQ-MGB	21.6685	22.9123	0.869925	1.89656	TRUE	0.100108	TRUE	3	17				48 Poly	per2	UNKNOWN	FAM	NFQ-MGB	32.4605	33.8842	0.997725	1.19394	TRUE	0.186124	TRUE	3	27			48 Poly	actin	UNKNOWN	VIC	NFQ-MGB	21.9656	23.4073	0.909735	2.87471	TRUE	0.120505	TRUE	3	16
	48 Poly	actin	UNKNOWN	VIC	NFQ-MGB	23.362	22.9123	0.869925	0.62769	TRUE	0.100108	TRUE	3	19				48 Poly	per2	UNKNOWN	FAM	NFQ-MGB	34.7827	33.8842	0.997725	0.335659	TRUE	0.186124	TRUE	3	29			48 Poly	actin	UNKNOWN	VIC	NFQ-MGB	23.8357	23.4073	0.909735	0.761559	TRUE	0.120505	TRUE	3	17
	48 Poly	actin	UNKNOWN	VIC	NFQ-MGB	23.959	22.9123	0.869925	0.425047	TRUE	0.100108	TRUE	3	20				48 Poly	per2	UNKNOWN	FAM	NFQ-MGB	34.7036	33.8842	0.997725	0.350478	TRUE	0.186124	TRUE	3	30			48 Poly	actin	UNKNOWN	VIC	NFQ-MGB	24.3211	23.4073	0.909735	0.539474	TRUE	0.120505	TRUE	3	18
	48 Poly	actin	UNKNOWN	VIC	NFQ-MGB	23.291	22.9123	0.869925	0.657459	TRUE	0.100108	TRUE	3	19				48 Poly	per2	UNKNOWN	FAM	NFQ-MGB	34.4126	33.8842	0.997725	0.410881	TRUE	0.186124	TRUE	3	30			48 Poly	actin	UNKNOWN	VIC	NFQ-MGB	23.7375	23.4073	0.909735	0.816578	TRUE	0.120505	TRUE	3	16
	48 Poly	actin	UNKNOWN	VIC	NFQ-MGB	23.1428	22.9123	0.869925	0.72427	TRUE	0.100108	TRUE	3	19				48 Poly	per2	UNKNOWN	FAM	NFQ-MGB	34.1264	33.8842	0.997725	0.480438	TRUE	0.186124	TRUE	3	29			48 Poly	actin	UNKNOWN	VIC	NFQ-MGB	23.965	23.4073	0.909735	0.694724	TRUE	0.120505	TRUE	3	16
	48 Poly	actin	UNKNOWN	VIC	NFQ-MGB	22.0507	22.9123	0.869925	1.47766	TRUE	0.100108	TRUE	3	18				48 Poly	per2	UNKNOWN	FAM	NFQ-MGB	32.8194	33.8842	0.997725	0.981332	TRUE	0.186124	TRUE	3	28			48 Poly	actin	UNKNOWN	VIC	NFQ-MGB	22.6193	23.4073	0.909735	1.80693	TRUE	0.120505	TRUE	3	17
	48 Poly	rev-erb	UNKNOWN	FAM	NFQ-MGB	29.3688	29.4334	1.00686	6.46058	TRUE	0.035197	TRUE	3	26				48 Cntrl	per2	UNKNOWN	FAM	NFQ-MGB	32.6475	33.5904	0.96673	1.07799	TRUE	0.186124	TRUE	3	27			48 Poly	bmal	UNKNOWN	FAM	NFQ-MGB	29.1615	31.3352	1.20042	78.3157	TRUE	0.0184512	TRUE	3	28
	48 Poly	rev-erb	UNKNOWN	FAM	NFQ-MGB	30.9011	29.4334	1.00686	1.96454	TRUE	0.035197	TRUE	3	28				48 Cntrl	per2	UNKNOWN	FAM	NFQ-MGB	33.2759	33.5904	0.96673	0.764697	TRUE	0.186124	TRUE	3	27			48 Poly	bmal	UNKNOWN	FAM	NFQ-MGB	32.1589	31.3352	1.20042	6.29615	TRUE	0.0184512	TRUE	3	31
	48 Poly	rev-erb	UNKNOWN	FAM	NFQ-MGB	29.0722	29.4334	1.00686	8.13488	TRUE	0.035197	TRUE	3	26				48 Cntrl	per2	UNKNOWN	FAM	NFQ-MGB	33.1169	33.5904	0.96673	0.834065	TRUE	0.186124	TRUE	3	28			48 Poly	bmal	UNKNOWN	FAM	NFQ-MGB	32.4327	31.3352	1.20042	5.00102	TRUE	0.0184512	TRUE	3	31
	48 Poly	rev-erb	UNKNOWN	FAM	NFQ-MGB	28.6412	29.4334	1.00686	11.3707	TRUE	0.035197	TRUE	3	26				48 Cntrl	per2	UNKNOWN	FAM	NFQ-MGB	33.7388	33.5904	0.96673	0.593768	TRUE	0.186124	TRUE	3	28			48 Poly	bmal	UNKNOWN	FAM	NFQ-MGB	31.8928	31.3352	1.20042	7.87526	TRUE	0.0184512	TRUE	3	28
	48 Poly	rev-erb	UNKNOWN	FAM	NFQ-MGB	30.3382	29.4334	1.00686	3.04224	TRUE	0.035197	TRUE	3	27				48 Cntrl	per2	UNKNOWN	FAM	NFQ-MGB	35.1728	33.5904	0.96673	0.271214	TRUE	0.186124	TRUE	3	30			48 Poly	bmal	UNKNOWN	FAM	NFQ-MGB	31.5287	31.3352	1.20042	10.697	TRUE	0.0184512	TRUE	3	27
	48 Poly	rev-erb	UNKNOWN	FAM	NFQ-MGB	28.2786	29.4334	1.00686	15.0703	TRUE	0.035197	TRUE	3	26					per2	STANDARD	FAM	NFQ-MGB	32.7849	32.7849		1	TRUE	0.186124	TRUE	3	28			48 Poly	bmal	UNKNOWN	FAM	NFQ-MGB	30.8364	31.3352	1.20042	19.1468	TRUE	0.0184512	TRUE	3	29
	48 Cntrl	actin	UNKNOWN	VIC	NFQ-MGB	22.0881	22.6749	0.924291	1.44202	TRUE	0.100108	TRUE	3	18					per2	STANDARD	FAM	NFQ-MGB	36.9988	36.9988		0.1	TRUE	0.186124	TRUE	3	31			48 Cntrl	actin	UNKNOWN	VIC	NFQ-MGB	22.4673	23.2825	1.13605	2.01287	TRUE	0.120505	TRUE	3	17
	48 Cntrl	actin	UNKNOWN	VIC	NFQ-MGB	22.1182	22.6749	0.924291	1.41397	TRUE	0.100108	TRUE	3	18					per2	STANDARD	FAM	NFQ-MGB	Undetermined			0.01	TRUE	0.186124	TRUE	3	39			48 Cntrl	actin	UNKNOWN	VIC	NFQ-MGB	22.6584	23.2825	1.13605	1.75737	TRUE	0.120505	TRUE	3	17
	48 Cntrl	actin	UNKNOWN	VIC	NFQ-MGB	22.5278	22.6749	0.924291	1.08213	TRUE	0.100108	TRUE	3	18					per2	STANDARD	FAM	NFQ-MGB	Undetermined			0.001	TRUE	0.186124	TRUE	3	39			48 Cntrl	actin	UNKNOWN	VIC	NFQ-MGB	22.9807	23.2825	1.13605	1.39781	TRUE	0.120505	TRUE	3	18
	48 Cntrl	actin	UNKNOWN	VIC	NFQ-MGB	22.3432	22.6749	0.924291	1.22073	TRUE	0.100108	TRUE	3	18					per2	STANDARD	FAM	NFQ-MGB	Undetermined			0.0001	TRUE	0.186124	TRUE	3	39			48 Cntrl	actin	UNKNOWN	VIC	NFQ-MGB	23.0345	23.2825	1.13605	1.34543	TRUE	0.120505	TRUE	3	17
	48 Cntrl	actin	UNKNOWN	VIC	NFQ-MGB	24.297	22.6749	0.924291	0.340868	TRUE	0.100108	TRUE	3	20					per2	NTC	FAM	NFQ-MGB	Undetermined				TRUE	0.186124	TRUE	3	39			48 Cntrl	actin	UNKNOWN	VIC	NFQ-MGB	25.2714	23.2825	1.13605	0.274663	TRUE	0.120505	TRUE	3	16
	48 Cntrl	rev-erb	UNKNOWN	FAM	NFQ-MGB	28.3289	29.4387	1.44537	14.492	TRUE	0.035197	TRUE	3	25																				48 Cntrl	bmal	UNKNOWN	FAM	NFQ-MGB	30.4397	30.8361	0.71408	26.7296	TRUE	0.120505	TRUE	3	39
	48 Cntrl	rev-erb	UNKNOWN	FAM	NFQ-MGB	28.7603	29.4387	1.44537	10.3653	TRUE	0.035197	TRUE	3	26																				48 Cntrl	bmal	UNKNOWN	FAM	NFQ-MGB	30.3792	30.8361	0.71408	28.1261	TRUE	0.0184512	TRUE	3	28
	48 Cntrl	rev-erb	UNKNOWN	FAM	NFQ-MGB	28.7575	29.4387	1.44537	10.3883	TRUE	0.035197	TRUE	3	26																				48 Cntrl	bmal	UNKNOWN	FAM	NFQ-MGB	30.2755	30.8361	0.71408	30.6897	TRUE	0.0184512	TRUE	3	31
	48 Cntrl	rev-erb	UNKNOWN	FAM	NFQ-MGB	29.4182	29.4387	1.44537	6.21744	TRUE	0.035197	TRUE	3	27																				48 Cntrl	bmal	UNKNOWN	FAM	NFQ-MGB	31.1188	30.8361	0.71408	15.0996	TRUE	0.0184512	TRUE	3	28
	48 Cntrl	rev-erb	UNKNOWN	FAM	NFQ-MGB	31.9287	29.4387	1.44537	0.884212	TRUE	0.035197	TRUE	3	30																				48 Cntrl	bmal	UNKNOWN	FAM	NFQ-MGB	31.9673	30.8361	0.71408	7.39731	TRUE	0.0184512	TRUE	3	28
		actin	STANDARD	VIC	NFQ-MGB	22.2145	22.5867	0.526342	1	TRUE	0.100108	TRUE	3	18																					actin	NTC	VIC	NFQ-MGB	Undetermined				TRUE	0.0184512	TRUE	3	33
		actin	STANDARD	VIC	NFQ-MGB	27.8587	26.4982	1.92405	0.1	TRUE	0.100108	TRUE	3	24																					bmal	STANDARD	FAM	NFQ-MGB	34.9832	34.3467	0.900079	1	TRUE	0.120505	TRUE	3	18
		actin	STANDARD	VIC	NFQ-MGB	29.3368	29.3333	0.00504548	0.01	TRUE	0.100108	TRUE	3	25																					bmal	STANDARD	FAM	NFQ-MGB	37.0847	37.0847		0.1	TRUE	0.120505	TRUE	3	17
		actin	STANDARD	VIC	NFQ-MGB	33.4011	33.2452	0.220429	0.001	TRUE	0.100108	TRUE	3	29																					bmal	STANDARD	FAM	NFQ-MGB	Undetermined			0.01	TRUE	0.120505	TRUE	3	19
		actin	STANDARD	VIC	NFQ-MGB	Undetermined	36.9368		0.0001	TRUE	0.100108	TRUE	3	35																					bmal	STANDARD	FAM	NFQ-MGB	Undetermined			0.001	TRUE	0.120505	TRUE	3	17
		actin	NTC	VIC	NFQ-MGB	Undetermined				TRUE	0.100108	TRUE	3	39																					bmal	STANDARD	FAM	NFQ-MGB	Undetermined			0.0001	TRUE	0.120505	TRUE	3	18
		rev-erb	STANDARD	FAM	NFQ-MGB	31.143	31.4377	0.416732	1	TRUE	0.035197	TRUE	3	28																					bmal	NTC	FAM	NFQ-MGB	Undetermined				TRUE	0.120505	TRUE	3	17
		rev-erb	STANDARD	FAM	NFQ-MGB	35.9692	35.3996	0.805408	0.1	TRUE	0.035197	TRUE	3	33																					actin	STANDARD	VIC	NFQ-MGB	23.5056	23.5056		1	TRUE	0.0184512	TRUE	3	27
		rev-erb	STANDARD	FAM	NFQ-MGB	Undetermined	37.0325		0.01	TRUE	0.035197	TRUE	3	39																					actin	STANDARD	VIC	NFQ-MGB	26.7076	26.7076		0.1	TRUE	0.0184512	TRUE	3	27
		rev-erb	STANDARD	FAM	NFQ-MGB	Undetermined			0.001	TRUE	0.035197	TRUE	3	39																					actin	STANDARD	VIC	NFQ-MGB	29.9053	29.9053		0.01	TRUE	0.0184512	TRUE	3	31
		rev-erb	STANDARD	FAM	NFQ-MGB	Undetermined			0.0001	TRUE	0.035197	TRUE	3	39																					actin	STANDARD	VIC	NFQ-MGB	32.9838	32.9838		0.001	TRUE	0.0184512	TRUE	3	27
		rev-erb	NTC	FAM	NFQ-MGB	Undetermined				TRUE	0.035197	TRUE	3	39																					actin	STANDARD	VIC	NFQ-MGB	36.5761	36.5761		0.0001	TRUE	0.0184512	TRUE	3	29
		actin	STANDARD	VIC	NFQ-MGB	22.9588	22.5867	0.526342	1	TRUE	0.100108	TRUE	3	19																					actin	NTC	VIC	NFQ-MGB	Undetermined				TRUE	0.0184512	TRUE	3	28
		actin	STANDARD	VIC	NFQ-MGB	25.1377	26.4982	1.92405	0.1	TRUE	0.100108	TRUE	3	21																					bmal	STANDARD	FAM	NFQ-MGB	33.7103	34.3467	0.900079	1	TRUE	0.120505	TRUE	3	17
		actin	STANDARD	VIC	NFQ-MGB	29.3297	29.3333	0.00504548	0.01	TRUE	0.100108	TRUE	3	25																					bmal	STANDARD	FAM	NFQ-MGB	Undetermined	37.0847		0.1	TRUE	0.120505	TRUE	3	18
		actin	STANDARD	VIC	NFQ-MGB	33.0894	33.2452	0.220429	0.001	TRUE	0.100108	TRUE	3	29																					bmal	STANDARD	FAM	NFQ-MGB	Undetermined			0.01	TRUE	0.120505	TRUE	3	19
		actin	STANDARD	VIC	NFQ-MGB	36.9368	36.9368		0.0001	TRUE	0.100108	TRUE	3	33																					bmal	STANDARD	FAM	NFQ-MGB	Undetermined			0.001	TRUE	0.120505	TRUE	3	18
		actin	NTC	VIC	NFQ-MGB	Undetermined				TRUE	0.100108	TRUE	3	39																					bmal	STANDARD	FAM	NFQ-MGB	Undetermined			0.0001	TRUE	0.120505	TRUE	3	17
		rev-erb	STANDARD	FAM	NFQ-MGB	31.7323	31.4377	0.416732	1	TRUE	0.035197	TRUE	3	29																					bmal	NTC	FAM	NFQ-MGB	Undetermined				TRUE	0.0184512	TRUE	3	29
		rev-erb	STANDARD	FAM	NFQ-MGB	34.8301	35.3996	0.805408	0.1	TRUE	0.035197	TRUE	3	32																													TRUE	0.0184512	TRUE	3	30
		rev-erb	STANDARD	FAM	NFQ-MGB	37.0325	37.0325		0.01	TRUE	0.035197	TRUE	3	34																													TRUE	0.0184512	TRUE	3	30
		rev-erb	STANDARD	FAM	NFQ-MGB	Undetermined			0.001	TRUE	0.035197	TRUE	3	39																													TRUE	0.0184512	TRUE	3	30
		rev-erb	STANDARD	FAM	NFQ-MGB	Undetermined			0.0001	TRUE	0.035197	TRUE	3	39																													TRUE	0.0184512	TRUE	3	29
		rev-erb	NTC	FAM	NFQ-MGB	Undetermined				TRUE	0.035197	TRUE	3	39																													TRUE	0.120505	TRUE	3	17
																																											TRUE	0.120505	TRUE	3	19
																																											TRUE	0.120505	TRUE	3	20
																																											TRUE	0.120505	TRUE	3	20
																																											TRUE	0.120505	TRUE	3	19
																																											TRUE	0.120505	TRUE	3	18
																																											TRUE	0.0184512	TRUE	3	28
																																											TRUE	0.0184512	TRUE	3	30
																																											TRUE	0.0184512	TRUE	3	31
																																											TRUE	0.0184512	TRUE	3	30
																																											TRUE	0.0184512	TRUE	3	30
																																											TRUE	0.0184512	TRUE	3	29
																																											TRUE	0.120505	TRUE	3	18
																																											TRUE	0.120505	TRUE	3	18
																																											TRUE	0.120505	TRUE	3	18
																																											TRUE	0.120505	TRUE	3	19
																																											TRUE	0.120505	TRUE	3	21
																																											TRUE	0.0184512	TRUE	3	29
																																											TRUE	0.0184512	TRUE	3	29
																																											TRUE	0.0184512	TRUE	3	28
																																											TRUE	0.0184512	TRUE	3	29
																																											TRUE	0.0184512	TRUE	3	30
																																											TRUE	0.120505	TRUE	3	39
																																											TRUE	0.0184512	TRUE	3	33
																																											TRUE	0.0184512	TRUE	3	35
																																											TRUE	0.0184512	TRUE	3	39
																																											TRUE	0.0184512	TRUE	3	39
																																											TRUE	0.0184512	TRUE	3	39
																																											TRUE	0.0184512	TRUE	3	39
																																											TRUE	0.120505	TRUE	3	19
																																											TRUE	0.120505	TRUE	3	22
																																											TRUE	0.120505	TRUE	3	25
																																											TRUE	0.120505	TRUE	3	29
																																											TRUE	0.120505	TRUE	3	32
																																											TRUE	0.120505	TRUE	3	39
																																											TRUE	0.0184512	TRUE	3	32
																																											TRUE	0.0184512	TRUE	3	39
																																											TRUE	0.0184512	TRUE	3	39
																																											TRUE	0.0184512	TRUE	3	39
																																											TRUE	0.0184512	TRUE	3	39
																																											TRUE	0.0184512	TRUE	3	39
[truncated: 16 more columns]

## Sheet: Figure S2
Sample Name	Target Name	Task	Reporter	Quencher	Cт	Cт Mean	Cт SD	Quantity
	B-actin	STANDARD	VIC	NFQ-MGB	13.721	13.7327	0.0165614	1
	B-actin	STANDARD	VIC	NFQ-MGB	17.2647	17.3683	0.146535	0.1
	B-actin	STANDARD	VIC	NFQ-MGB	20.9448	20.9773	0.045934	0.01
	B-actin	STANDARD	VIC	NFQ-MGB	24.455	24.3834	0.101281	0.001
	B-actin	STANDARD	VIC	NFQ-MGB	27.544	27.6566	0.159244	0.0001
	B-actin	NTC	VIC	NFQ-MGB	Undetermined
	B-actin	STANDARD	VIC	NFQ-MGB	13.7444	13.7327	0.0165614	1
	B-actin	STANDARD	VIC	NFQ-MGB	17.4719	17.3683	0.146535	0.1
	B-actin	STANDARD	VIC	NFQ-MGB	21.0098	20.9773	0.045934	0.01
	B-actin	STANDARD	VIC	NFQ-MGB	24.3118	24.3834	0.101281	0.001
	B-actin	STANDARD	VIC	NFQ-MGB	27.7692	27.6566	0.159244	0.0001
	B-actin	NTC	VIC	NFQ-MGB	Undetermined
ZT3	B-actin	UNKNOWN	VIC	NFQ-MGB	14.7756	15.0861	1.32859	0.542988
ZT3	B-actin	UNKNOWN	VIC	NFQ-MGB	14.7082	15.0861	1.32859	0.567701
ZT3	B-actin	UNKNOWN	VIC	NFQ-MGB	13.5198	15.0861	1.32859	1.24455
ZT3	B-actin	UNKNOWN	VIC	NFQ-MGB	15.0315	15.0861	1.32859	0.458534
ZT3	B-actin	UNKNOWN	VIC	NFQ-MGB	17.3233	15.0861	1.32859	0.10092
ZT7	B-actin	UNKNOWN	VIC	NFQ-MGB	17.5705	16.7872	1.06301	0.0857205
ZT7	B-actin	UNKNOWN	VIC	NFQ-MGB	16.6773	16.7872	1.06301	0.154631
ZT7	B-actin	UNKNOWN	VIC	NFQ-MGB	15.1	16.7872	1.06301	0.438264
ZT7	B-actin	UNKNOWN	VIC	NFQ-MGB	18.013	16.7872	1.06301	0.0639974
ZT7	B-actin	UNKNOWN	VIC	NFQ-MGB	16.6211	16.7872	1.06301	0.160477
ZT3	B-actin	UNKNOWN	VIC	NFQ-MGB	14.7603	15.0861	1.32859	0.548511
ZT3	B-actin	UNKNOWN	VIC	NFQ-MGB	14.6985	15.0861	1.32859	0.571333
ZT3	B-actin	UNKNOWN	VIC	NFQ-MGB	13.5527	15.0861	1.32859	1.21781
ZT3	B-actin	UNKNOWN	VIC	NFQ-MGB	15.0441	15.0861	1.32859	0.454743
ZT3	B-actin	UNKNOWN	VIC	NFQ-MGB	17.4475	15.0861	1.32859	0.0929763
ZT7	B-actin	UNKNOWN	VIC	NFQ-MGB	17.6182	16.7872	1.06301	0.0830615
ZT7	B-actin	UNKNOWN	VIC	NFQ-MGB	16.683	16.7872	1.06301	0.15405
ZT7	B-actin	UNKNOWN	VIC	NFQ-MGB	14.9948	16.7872	1.06301	0.469808
ZT7	B-actin	UNKNOWN	VIC	NFQ-MGB	17.9026	16.7872	1.06301	0.0688352
ZT7	B-actin	UNKNOWN	VIC	NFQ-MGB	16.6915	16.7872	1.06301	0.153186
ZT11	B-actin	UNKNOWN	VIC	NFQ-MGB	20.7504	17.3052	2.0534	0.0104941
ZT11	B-actin	UNKNOWN	VIC	NFQ-MGB	15.4544	17.3052	2.0534	0.346799
ZT11	B-actin	UNKNOWN	VIC	NFQ-MGB	15.4471	17.3052	2.0534	0.348464
ZT11	B-actin	UNKNOWN	VIC	NFQ-MGB	17.9251	17.3052	2.0534	0.0678192
ZT11	B-actin	UNKNOWN	VIC	NFQ-MGB	16.8146	17.3052	2.0534	0.141222
ZT15	B-actin	UNKNOWN	VIC	NFQ-MGB	15.0754	15.7385	0.792792	0.445425
ZT15	B-actin	UNKNOWN	VIC	NFQ-MGB	16.9193	15.7385	0.792792	0.131786
ZT15	B-actin	UNKNOWN	VIC	NFQ-MGB	14.8267	15.7385	0.792792	0.524973
ZT15	B-actin	UNKNOWN	VIC	NFQ-MGB	15.9638	15.7385	0.792792	0.247708
ZT15	B-actin	UNKNOWN	VIC	NFQ-MGB	15.532	15.7385	0.792792	0.329469
ZT11	B-actin	UNKNOWN	VIC	NFQ-MGB	20.7236	17.3052	2.0534	0.0106811
ZT11	B-actin	UNKNOWN	VIC	NFQ-MGB	15.5639	17.3052	2.0534	0.322607
ZT11	B-actin	UNKNOWN	VIC	NFQ-MGB	15.4926	17.3052	2.0534	0.338161
ZT11	B-actin	UNKNOWN	VIC	NFQ-MGB	17.9576	17.3052	2.0534	0.0663801
ZT11	B-actin	UNKNOWN	VIC	NFQ-MGB	16.9226	17.3052	2.0534	0.131503
ZT15	B-actin	UNKNOWN	VIC	NFQ-MGB	15.1063	15.7385	0.792792	0.436437
ZT15	B-actin	UNKNOWN	VIC	NFQ-MGB	17.0045	15.7385	0.792792	0.124572
ZT15	B-actin	UNKNOWN	VIC	NFQ-MGB	14.9001	15.7385	0.792792	0.500126
ZT15	B-actin	UNKNOWN	VIC	NFQ-MGB	16.1388	15.7385	0.792792	0.220675
ZT15	B-actin	UNKNOWN	VIC	NFQ-MGB	15.9176	15.7385	0.792792	0.255393
ZT15	B-actin	UNKNOWN	VIC	NFQ-MGB	14.3449	16.4449	2.34262	0.721642
ZT19	B-actin	UNKNOWN	VIC	NFQ-MGB	15.281	16.4449	2.34262	0.388875
ZT19	B-actin	UNKNOWN	VIC	NFQ-MGB	14.4712	16.4449	2.34262	0.66388
ZT19	B-actin	UNKNOWN	VIC	NFQ-MGB	20.0489	16.4449	2.34262	0.0166788
ZT19	B-actin	UNKNOWN	VIC	NFQ-MGB	17.828	16.4449	2.34262	0.0723132
ZT23	B-actin	UNKNOWN	VIC	NFQ-MGB	15.9345	18.6721	8.90922	0.252562
ZT23	B-actin	UNKNOWN	VIC	NFQ-MGB	35.631	18.6721	8.90922	5.65595e-07
ZT23	B-actin	UNKNOWN	VIC	NFQ-MGB	14.8922	18.6721	8.90922	0.502743
ZT23	B-actin	UNKNOWN	VIC	NFQ-MGB	14.6743	18.6721	8.90922	0.580553
ZT23	B-actin	UNKNOWN	VIC	NFQ-MGB	12.5597	18.6721	8.90922	2.34644
ZT19	B-actin	UNKNOWN	VIC	NFQ-MGB	14.2622	16.4449	2.34262	0.762153
ZT19	B-actin	UNKNOWN	VIC	NFQ-MGB	15.4872	16.4449	2.34262	0.339355
ZT19	B-actin	UNKNOWN	VIC	NFQ-MGB	14.6516	16.4449	2.34262	0.589336
ZT19	B-actin	UNKNOWN	VIC	NFQ-MGB	20.1539	16.4449	2.34262	0.015561
ZT19	B-actin	UNKNOWN	VIC	NFQ-MGB	17.9198	16.4449	2.34262	0.0680605
ZT23	B-actin	UNKNOWN	VIC	NFQ-MGB	15.9389	18.6721	8.90922	0.251815
ZT23	B-actin	UNKNOWN	VIC	NFQ-MGB	35.201	18.6721	8.90922	7.5138e-07
ZT23	B-actin	UNKNOWN	VIC	NFQ-MGB	14.9455	18.6721	8.90922	0.485327
ZT23	B-actin	UNKNOWN	VIC	NFQ-MGB	14.6957	18.6721	8.90922	0.572398
ZT23	B-actin	UNKNOWN	VIC	NFQ-MGB	12.2485	18.6721	8.90922	2.88187
ZT3	Per2	UNKNOWN	FAM	NFQ-MGB	20.1357	20.3894	1.66251	0.173464
ZT3	Per2	UNKNOWN	FAM	NFQ-MGB	20.8045	20.3894	1.66251	0.107639
ZT3	Per2	UNKNOWN	FAM	NFQ-MGB	18.4955	20.3894	1.66251	0.559098
ZT3	Per2	UNKNOWN	FAM	NFQ-MGB	19.3405	20.3894	1.66251	0.305932
ZT3	Per2	UNKNOWN	FAM	NFQ-MGB	23.0307	20.3894	1.66251	0.0219854
ZT7	Per2	UNKNOWN	FAM	NFQ-MGB	22.479	22.2474	1.16681	0.0325898
ZT7	Per2	UNKNOWN	FAM	NFQ-MGB	22.195	22.2474	1.16681	0.0399128
ZT7	Per2	UNKNOWN	FAM	NFQ-MGB	20.4453	22.2474	1.16681	0.139083
ZT7	Per2	UNKNOWN	FAM	NFQ-MGB	22.7712	22.2474	1.16681	0.0264582
ZT7	Per2	UNKNOWN	FAM	NFQ-MGB	23.8098	22.2474	1.16681	0.0126095
ZT3	Per2	UNKNOWN	FAM	NFQ-MGB	19.5062	20.3894	1.66251	0.271823
ZT3	Per2	UNKNOWN	FAM	NFQ-MGB	20.6026	20.3894	1.66251	0.124317
ZT3	Per2	UNKNOWN	FAM	NFQ-MGB	18.7704	20.3894	1.66251	0.459515
ZT3	Per2	UNKNOWN	FAM	NFQ-MGB	19.7904	20.3894	1.66251	0.22193
ZT3	Per2	UNKNOWN	FAM	NFQ-MGB	23.4176	20.3894	1.66251	0.0166819
ZT7	Per2	UNKNOWN	FAM	NFQ-MGB	23.4432	22.2474	1.16681	0.0163795
ZT7	Per2	UNKNOWN	FAM	NFQ-MGB	21.9047	22.2474	1.16681	0.0490975
ZT7	Per2	UNKNOWN	FAM	NFQ-MGB	20.2108	22.2474	1.16681	0.164424
ZT7	Per2	UNKNOWN	FAM	NFQ-MGB	22.981	22.2474	1.16681	0.0227788
ZT7	Per2	UNKNOWN	FAM	NFQ-MGB	22.2336	22.2474	1.16681	0.0388281
ZT11	Per2	UNKNOWN	FAM	NFQ-MGB	26.8648	22.7935	2.45332	0.00142571
ZT11	Per2	UNKNOWN	FAM	NFQ-MGB	20.4889	22.7935	2.45332	0.13483
ZT11	Per2	UNKNOWN	FAM	NFQ-MGB	20.7518	22.7935	2.45332	0.111763
ZT11	Per2	UNKNOWN	FAM	NFQ-MGB	23.7518	22.7935	2.45332	0.0131426
ZT11	Per2	UNKNOWN	FAM	NFQ-MGB	21.5388	22.7935	2.45332	0.0637427
ZT15	Per2	UNKNOWN	FAM	NFQ-MGB	18.9677	20.1956	1.63717	0.399167
ZT15	Per2	UNKNOWN	FAM	NFQ-MGB	22.9497	20.1956	1.63717	0.0232938
ZT15	Per2	UNKNOWN	FAM	NFQ-MGB	18.6639	20.1956	1.63717	0.495798
ZT15	Per2	UNKNOWN	FAM	NFQ-MGB	20.1619	20.1956	1.63717	0.170253
ZT15	Per2	UNKNOWN	FAM	NFQ-MGB	Undetermined	20.1956	1.63717
ZT11	Per2	UNKNOWN	FAM	NFQ-MGB	26.7459	22.7935	2.45332	0.00155195
ZT11	Per2	UNKNOWN	FAM	NFQ-MGB	20.8171	22.7935	2.45332	0.10668
ZT11	Per2	UNKNOWN	FAM	NFQ-MGB	20.4699	22.7935	2.45332	0.136663
ZT11	Per2	UNKNOWN	FAM	NFQ-MGB	23.622	22.7935	2.45332	0.0144178
ZT11	Per2	UNKNOWN	FAM	NFQ-MGB	22.8835	22.7935	2.45332	0.024421
ZT15	Per2	UNKNOWN	FAM	NFQ-MGB	18.4428	20.1956	1.63717	0.580529
ZT15	Per2	UNKNOWN	FAM	NFQ-MGB	22.6716	20.1956	1.63717	0.0284058
ZT15	Per2	UNKNOWN	FAM	NFQ-MGB	19.3162	20.1956	1.63717	0.311285
ZT15	Per2	UNKNOWN	FAM	NFQ-MGB	20.2326	20.1956	1.63717	0.161887
ZT15	Per2	UNKNOWN	FAM	NFQ-MGB	20.3536	20.1956	1.63717	0.148491
ZT15	Per2	UNKNOWN	FAM	NFQ-MGB	18.5239	20.9898	3.06142	0.547886
ZT19	Per2	UNKNOWN	FAM	NFQ-MGB	19.57	20.9898	3.06142	0.25972
ZT19	Per2	UNKNOWN	FAM	NFQ-MGB	18.82	20.9898	3.06142	0.443529
ZT19	Per2	UNKNOWN	FAM	NFQ-MGB	26.5045	20.9898	3.06142	0.00184374
ZT19	Per2	UNKNOWN	FAM	NFQ-MGB	22.3119	20.9898	3.06142	0.0367185
ZT23	Per2	UNKNOWN	FAM	NFQ-MGB	21.4335	17.6391	4.31888	0.068718
ZT23	Per2	UNKNOWN	FAM	NFQ-MGB	14.9403	17.6391	4.31888	7.06584
ZT23	Per2	UNKNOWN	FAM	NFQ-MGB	19.7251	17.6391	4.31888	0.23252
ZT23	Per2	UNKNOWN	FAM	NFQ-MGB	19.0391	17.6391	4.31888	0.379349
ZT23	Per2	UNKNOWN	FAM	NFQ-MGB	16.6396	17.6391	4.31888	2.10174
ZT19	Per2	UNKNOWN	FAM	NFQ-MGB	18.3164	20.9898	3.06142	0.635285
ZT19	Per2	UNKNOWN	FAM	NFQ-MGB	19.122	20.9898	3.06142	0.357555
ZT19	Per2	UNKNOWN	FAM	NFQ-MGB	18.3931	20.9898	3.06142	0.601481
ZT19	Per2	UNKNOWN	FAM	NFQ-MGB	25.1178	20.9898	3.06142	0.00495906
ZT19	Per2	UNKNOWN	FAM	NFQ-MGB	23.2188	20.9898	3.06142	0.019224
ZT23	Per2	UNKNOWN	FAM	NFQ-MGB	20.9508	17.6391	4.31888	0.0969723
ZT23	Per2	UNKNOWN	FAM	NFQ-MGB	6.86138	17.6391	4.31888	2252.23
ZT23	Per2	UNKNOWN	FAM	NFQ-MGB	20.4365	17.6391	4.31888	0.139961
ZT23	Per2	UNKNOWN	FAM	NFQ-MGB	19.4747	17.6391	4.31888	0.278001
ZT23	Per2	UNKNOWN	FAM	NFQ-MGB	16.8899	17.6391	4.31888	1.75799
ZT3	Nr1d1	UNKNOWN	FAM	NFQ-MGB	23.66	24.5339	1.94364	0.271521
ZT3	Nr1d1	UNKNOWN	FAM	NFQ-MGB	25.4297	24.5339	1.94364	0.0832096
ZT3	Nr1d1	UNKNOWN	FAM	NFQ-MGB	22.3956	24.5339	1.94364	0.632091
ZT3	Nr1d1	UNKNOWN	FAM	NFQ-MGB	23.3556	24.5339	1.94364	0.332782
ZT3	Nr1d1	UNKNOWN	FAM	NFQ-MGB	27.4689	24.5339	1.94364	0.0212976
ZT7	Nr1d1	UNKNOWN	FAM	NFQ-MGB	28.0041	26.2527	1.41465	0.0148941
ZT7	Nr1d1	UNKNOWN	FAM	NFQ-MGB	26.2301	26.2527	1.41465	0.0487404
ZT7	Nr1d1	UNKNOWN	FAM	NFQ-MGB	24.1014	26.2527	1.41465	0.202165
ZT7	Nr1d1	UNKNOWN	FAM	NFQ-MGB	25.8248	26.2527	1.41465	0.0639021
ZT7	Nr1d1	UNKNOWN	FAM	NFQ-MGB	26.9499	26.2527	1.41465	0.0301283
ZT3	Nr1d1	UNKNOWN	FAM	NFQ-MGB	23.3176	24.5339	1.94364	0.341343
ZT3	Nr1d1	UNKNOWN	FAM	NFQ-MGB	25.3276	24.5339	1.94364	0.0890864
ZT3	Nr1d1	UNKNOWN	FAM	NFQ-MGB	22.8148	24.5339	1.94364	0.477657
ZT3	Nr1d1	UNKNOWN	FAM	NFQ-MGB	23.5859	24.5339	1.94364	0.285315
ZT3	Nr1d1	UNKNOWN	FAM	NFQ-MGB	27.9828	24.5339	1.94364	0.0151073
ZT7	Nr1d1	UNKNOWN	FAM	NFQ-MGB	28.0169	26.2527	1.41465	0.0147669
ZT7	Nr1d1	UNKNOWN	FAM	NFQ-MGB	26.1612	26.2527	1.41465	0.0510361
ZT7	Nr1d1	UNKNOWN	FAM	NFQ-MGB	24.019	26.2527	1.41465	0.213607
ZT7	Nr1d1	UNKNOWN	FAM	NFQ-MGB	25.8096	26.2527	1.41465	0.0645549
ZT7	Nr1d1	UNKNOWN	FAM	NFQ-MGB	27.41	26.2527	1.41465	0.0221532
ZT11	Nr1d1	UNKNOWN	FAM	NFQ-MGB	29.3329	26.6098	2.20937	0.00612849
ZT11	Nr1d1	UNKNOWN	FAM	NFQ-MGB	24.7174	26.6098	2.20937	0.133947
ZT11	Nr1d1	UNKNOWN	FAM	NFQ-MGB	23.587	26.6098	2.20937	0.285094
ZT11	Nr1d1	UNKNOWN	FAM	NFQ-MGB	28.4757	26.6098	2.20937	0.0108678
ZT11	Nr1d1	UNKNOWN	FAM	NFQ-MGB	26.8826	26.6098	2.20937	0.0315149
ZT15	Nr1d1	UNKNOWN	FAM	NFQ-MGB	22.0253	23.5708	1.67011	0.809599
ZT15	Nr1d1	UNKNOWN	FAM	NFQ-MGB	26.5879	23.5708	1.67011	0.0383732
ZT15	Nr1d1	UNKNOWN	FAM	NFQ-MGB	22.7296	23.5708	1.67011	0.505632
ZT15	Nr1d1	UNKNOWN	FAM	NFQ-MGB	23.5004	23.5708	1.67011	0.302084
ZT15	Nr1d1	UNKNOWN	FAM	NFQ-MGB	22.7211	23.5708	1.67011	0.50851
ZT11	Nr1d1	UNKNOWN	FAM	NFQ-MGB	29.0221	26.6098	2.20937	0.00754288
ZT11	Nr1d1	UNKNOWN	FAM	NFQ-MGB	24.7822	26.6098	2.20937	0.12827
ZT11	Nr1d1	UNKNOWN	FAM	NFQ-MGB	23.8524	26.6098	2.20937	0.238767
ZT11	Nr1d1	UNKNOWN	FAM	NFQ-MGB	28.4306	26.6098	2.20937	0.0112002
ZT11	Nr1d1	UNKNOWN	FAM	NFQ-MGB	27.015	26.6098	2.20937	0.0288459
ZT15	Nr1d1	UNKNOWN	FAM	NFQ-MGB	22.1433	23.5708	1.67011	0.748172
ZT15	Nr1d1	UNKNOWN	FAM	NFQ-MGB	26.5622	23.5708	1.67011	0.039039
ZT15	Nr1d1	UNKNOWN	FAM	NFQ-MGB	22.6855	23.5708	1.67011	0.520762
ZT15	Nr1d1	UNKNOWN	FAM	NFQ-MGB	23.7832	23.5708	1.67011	0.250073
ZT15	Nr1d1	UNKNOWN	FAM	NFQ-MGB	22.9689	23.5708	1.67011	0.430909
ZT15	Nr1d1	UNKNOWN	FAM	NFQ-MGB	22.5462	25.0331	2.77216	0.571586
ZT19	Nr1d1	UNKNOWN	FAM	NFQ-MGB	23.8516	25.0331	2.77216	0.238895
ZT19	Nr1d1	UNKNOWN	FAM	NFQ-MGB	22.6816	25.0331	2.77216	0.522138
ZT19	Nr1d1	UNKNOWN	FAM	NFQ-MGB	28.4637	25.0331	2.77216	0.0109551
ZT19	Nr1d1	UNKNOWN	FAM	NFQ-MGB	27.8019	25.0331	2.77216	0.0170487
ZT23	Nr1d1	UNKNOWN	FAM	NFQ-MGB	26.1458	23.8205	1.92837	0.0515644
ZT23	Nr1d1	UNKNOWN	FAM	NFQ-MGB	Undetermined	23.8205	1.92837
ZT23	Nr1d1	UNKNOWN	FAM	NFQ-MGB	24.6805	23.8205	1.92837	0.137289
ZT23	Nr1d1	UNKNOWN	FAM	NFQ-MGB	23.1278	23.8205	1.92837	0.387491
ZT23	Nr1d1	UNKNOWN	FAM	NFQ-MGB	21.1787	23.8205	1.92837	1.42547
ZT19	Nr1d1	UNKNOWN	FAM	NFQ-MGB	22.1968	25.0331	2.77216	0.721893
ZT19	Nr1d1	UNKNOWN	FAM	NFQ-MGB	23.8044	25.0331	2.77216	0.24655
ZT19	Nr1d1	UNKNOWN	FAM	NFQ-MGB	22.5217	25.0331	2.77216	0.581012
ZT19	Nr1d1	UNKNOWN	FAM	NFQ-MGB	28.6165	25.0331	2.77216	0.00989197
ZT19	Nr1d1	UNKNOWN	FAM	NFQ-MGB	27.8467	25.0331	2.77216	0.0165461
ZT23	Nr1d1	UNKNOWN	FAM	NFQ-MGB	26.0344	23.8205	1.92837	0.0555513
ZT23	Nr1d1	UNKNOWN	FAM	NFQ-MGB	Undetermined	23.8205	1.92837
ZT23	Nr1d1	UNKNOWN	FAM	NFQ-MGB	24.8033	23.8205	1.92837	0.126473
ZT23	Nr1d1	UNKNOWN	FAM	NFQ-MGB	23.2747	23.8205	1.92837	0.351268
ZT23	Nr1d1	UNKNOWN	FAM	NFQ-MGB	21.3185	23.8205	1.92837	1.29838
	TLR1	STANDARD	FAM	NFQ-MGB	16.9689	17.0205	0.0729282	1
	TLR1	STANDARD	FAM	NFQ-MGB	20.5068	20.438	0.097372	0.1
	TLR1	STANDARD	FAM	NFQ-MGB	23.8086	23.8027	0.00838486	0.01
	TLR1	STANDARD	FAM	NFQ-MGB	27.3254	27.3765	0.0722174	0.001
	TLR1	STANDARD	FAM	NFQ-MGB	30.5574	30.5482	0.0129556	0.0001
	TLR1	NTC	FAM	NFQ-MGB	Undetermined
	TLR1	STANDARD	FAM	NFQ-MGB	17.0721	17.0205	0.0729282	1
	TLR1	STANDARD	FAM	NFQ-MGB	20.3691	20.438	0.097372	0.1
	TLR1	STANDARD	FAM	NFQ-MGB	23.7968	23.8027	0.00838486	0.01
	TLR1	STANDARD	FAM	NFQ-MGB	27.4276	27.3765	0.0722174	0.001
	TLR1	STANDARD	FAM	NFQ-MGB	30.539	30.5482	0.0129556	0.0001
	TLR1	NTC	FAM	NFQ-MGB	Undetermined
ZT3	TLR1	UNKNOWN	FAM	NFQ-MGB	18.0197	18.917	1.56775	0.51439
ZT3	TLR1	UNKNOWN	FAM	NFQ-MGB	19.4799	18.917	1.56775	0.191311
ZT3	TLR1	UNKNOWN	FAM	NFQ-MGB	17.2009	18.917	1.56775	0.895701
ZT3	TLR1	UNKNOWN	FAM	NFQ-MGB	18.4632	18.917	1.56775	0.380921
ZT3	TLR1	UNKNOWN	FAM	NFQ-MGB	21.5002	18.917	1.56775	0.0486847
ZT7	TLR1	UNKNOWN	FAM	NFQ-MGB	21.2924	20.6709	1.24463	0.0560465
ZT7	TLR1	UNKNOWN	FAM	NFQ-MGB	20.2966	20.6709	1.24463	0.110025
ZT7	TLR1	UNKNOWN	FAM	NFQ-MGB	18.6035	20.6709	1.24463	0.346373
ZT7	TLR1	UNKNOWN	FAM	NFQ-MGB	22.0995	20.6709	1.24463	0.0324424
ZT7	TLR1	UNKNOWN	FAM	NFQ-MGB	21.0583	20.6709	1.24463	0.065675
ZT3	TLR1	UNKNOWN	FAM	NFQ-MGB	17.9388	18.917	1.56775	0.543383
ZT3	TLR1	UNKNOWN	FAM	NFQ-MGB	19.5261	18.917	1.56775	0.185414
ZT3	TLR1	UNKNOWN	FAM	NFQ-MGB	17.18	18.917	1.56775	0.908479
ZT3	TLR1	UNKNOWN	FAM	NFQ-MGB	18.3853	18.917	1.56775	0.401559
ZT3	TLR1	UNKNOWN	FAM	NFQ-MGB	21.4756	18.917	1.56775	0.0495037
ZT7	TLR1	UNKNOWN	FAM	NFQ-MGB	21.2305	20.6709	1.24463	0.0584431
ZT7	TLR1	UNKNOWN	FAM	NFQ-MGB	20.3234	20.6709	1.24463	0.108039
ZT7	TLR1	UNKNOWN	FAM	NFQ-MGB	18.6359	20.6709	1.24463	0.33887
ZT7	TLR1	UNKNOWN	FAM	NFQ-MGB	22.1786	20.6709	1.24463	0.0307494
ZT7	TLR1	UNKNOWN	FAM	NFQ-MGB	20.9904	20.6709	1.24463	0.0687646
ZT11	TLR1	UNKNOWN	FAM	NFQ-MGB	25.4961	21.5315	2.48093	0.00325016
ZT11	TLR1	UNKNOWN	FAM	NFQ-MGB	19.0637	21.5315	2.48093	0.25362
ZT11	TLR1	UNKNOWN	FAM	NFQ-MGB	19.2411	21.5315	2.48093	0.224903
ZT11	TLR1	UNKNOWN	FAM	NFQ-MGB	22.3721	21.5315	2.48093	0.0269719
ZT11	TLR1	UNKNOWN	FAM	NFQ-MGB	21.1857	21.5315	2.48093	0.0602448
ZT15	TLR1	UNKNOWN	FAM	NFQ-MGB	17.9684	19.1511	1.1343	0.532566
ZT15	TLR1	UNKNOWN	FAM	NFQ-MGB	21.0481	19.1511	1.1343	0.0661302
ZT15	TLR1	UNKNOWN	FAM	NFQ-MGB	18.4078	19.1511	1.1343	0.395489
ZT15	TLR1	UNKNOWN	FAM	NFQ-MGB	19.1037	19.1511	1.1343	0.246833
ZT15	TLR1	UNKNOWN	FAM	NFQ-MGB	19.2219	19.1511	1.1343	0.227837
ZT11	TLR1	UNKNOWN	FAM	NFQ-MGB	25.534	21.5315	2.48093	0.00316785
ZT11	TLR1	UNKNOWN	FAM	NFQ-MGB	19.1889	21.5315	2.48093	0.232995
ZT11	TLR1	UNKNOWN	FAM	NFQ-MGB	19.3269	21.5315	2.48093	0.212196
ZT11	TLR1	UNKNOWN	FAM	NFQ-MGB	22.5823	21.5315	2.48093	0.0233926
ZT11	TLR1	UNKNOWN	FAM	NFQ-MGB	21.3241	21.5315	2.48093	0.0548558
ZT15	TLR1	UNKNOWN	FAM	NFQ-MGB	17.8942	19.1511	1.1343	0.560047
ZT15	TLR1	UNKNOWN	FAM	NFQ-MGB	21.1275	19.1511	1.1343	0.0626678
ZT15	TLR1	UNKNOWN	FAM	NFQ-MGB	18.4195	19.1511	1.1343	0.392369
ZT15	TLR1	UNKNOWN	FAM	NFQ-MGB	19.1381	19.1511	1.1343	0.241148
ZT15	TLR1	UNKNOWN	FAM	NFQ-MGB	19.182	19.1511	1.1343	0.234088
ZT15	TLR1	UNKNOWN	FAM	NFQ-MGB	17.7488	19.7734	2.36365	0.618014
ZT19	TLR1	UNKNOWN	FAM	NFQ-MGB	18.5819	19.7734	2.36365	0.351492
ZT19	TLR1	UNKNOWN	FAM	NFQ-MGB	17.8427	19.7734	2.36365	0.579896
ZT19	TLR1	UNKNOWN	FAM	NFQ-MGB	23.3417	19.7734	2.36365	0.0139853
ZT19	TLR1	UNKNOWN	FAM	NFQ-MGB	21.4516	19.7734	2.36365	0.0503151
ZT23	TLR1	UNKNOWN	FAM	NFQ-MGB	21.0495	18.8874	1.77691	0.0660697
ZT23	TLR1	UNKNOWN	FAM	NFQ-MGB	Undetermined	18.8874	1.77691
ZT23	TLR1	UNKNOWN	FAM	NFQ-MGB	19.2653	18.8874	1.77691	0.221247
ZT23	TLR1	UNKNOWN	FAM	NFQ-MGB	18.6122	18.8874	1.77691	0.344355
ZT23	TLR1	UNKNOWN	FAM	NFQ-MGB	16.4516	18.8874	1.77691	1.48797
ZT19	TLR1	UNKNOWN	FAM	NFQ-MGB	17.5279	19.7734	2.36365	0.717749
ZT19	TLR1	UNKNOWN	FAM	NFQ-MGB	18.7101	19.7734	2.36365	0.322244
ZT19	TLR1	UNKNOWN	FAM	NFQ-MGB	17.7541	19.7734	2.36365	0.615788
ZT19	TLR1	UNKNOWN	FAM	NFQ-MGB	23.2731	19.7734	2.36365	0.0146505
ZT19	TLR1	UNKNOWN	FAM	NFQ-MGB	21.5018	19.7734	2.36365	0.0486344
ZT23	TLR1	UNKNOWN	FAM	NFQ-MGB	21.076	18.8874	1.77691	0.0648936
ZT23	TLR1	UNKNOWN	FAM	NFQ-MGB	Undetermined	18.8874	1.77691
ZT23	TLR1	UNKNOWN	FAM	NFQ-MGB	19.6025	18.8874	1.77691	0.17606
ZT23	TLR1	UNKNOWN	FAM	NFQ-MGB	18.5799	18.8874	1.77691	0.351967
ZT23	TLR1	UNKNOWN	FAM	NFQ-MGB	16.4625	18.8874	1.77691	1.47698
	TLR2	STANDARD	FAM	NFQ-MGB	20.4801	20.4141	0.0933246	1
	TLR2	STANDARD	FAM	NFQ-MGB	23.906	23.8895	0.0233271	0.1
	TLR2	STANDARD	FAM	NFQ-MGB	27.1372	27.1972	0.0849208	0.01
	TLR2	STANDARD	FAM	NFQ-MGB	30.5793	30.5769	0.0035255	0.001
	TLR2	STANDARD	FAM	NFQ-MGB	33.9804	33.8507	0.183388	0.0001
	TLR2	NTC	FAM	NFQ-MGB	Undetermined
	TLR2	STANDARD	FAM	NFQ-MGB	20.3481	20.4141	0.0933246	1
	TLR2	STANDARD	FAM	NFQ-MGB	23.873	23.8895	0.0233271	0.1
	TLR2	STANDARD	FAM	NFQ-MGB	27.2573	27.1972	0.0849208	0.01
	TLR2	STANDARD	FAM	NFQ-MGB	30.5744	30.5769	0.0035255	0.001
	TLR2	STANDARD	FAM	NFQ-MGB	33.7211	33.8507	0.183388	0.0001
	TLR2	NTC	FAM	NFQ-MGB	Undetermined
ZT3	TLR2	UNKNOWN	FAM	NFQ-MGB	22.2008	23.0068	1.75933	0.305716
ZT3	TLR2	UNKNOWN	FAM	NFQ-MGB	24.2154	23.0068	1.75933	0.0767386
ZT3	TLR2	UNKNOWN	FAM	NFQ-MGB	20.9729	23.0068	1.75933	0.709875
ZT3	TLR2	UNKNOWN	FAM	NFQ-MGB	21.9862	23.0068	1.75933	0.354212
ZT3	TLR2	UNKNOWN	FAM	NFQ-MGB	25.6522	23.0068	1.75933	0.0286339
ZT7	TLR2	UNKNOWN	FAM	NFQ-MGB	26.152	24.7769	1.47446	0.0203221
ZT7	TLR2	UNKNOWN	FAM	NFQ-MGB	24.4709	24.7769	1.47446	0.0643972
ZT7	TLR2	UNKNOWN	FAM	NFQ-MGB	22.2763	24.7769	1.47446	0.290277
ZT7	TLR2	UNKNOWN	FAM	NFQ-MGB	25.0571	24.7769	1.47446	0.0430734
ZT7	TLR2	UNKNOWN	FAM	NFQ-MGB	25.9617	24.7769	1.47446	0.0231565
ZT3	TLR2	UNKNOWN	FAM	NFQ-MGB	22.2372	23.0068	1.75933	0.298166
ZT3	TLR2	UNKNOWN	FAM	NFQ-MGB	24.1662	23.0068	1.75933	0.0793731
ZT3	TLR2	UNKNOWN	FAM	NFQ-MGB	21.021	23.0068	1.75933	0.686841
ZT3	TLR2	UNKNOWN	FAM	NFQ-MGB	22.018	23.0068	1.75933	0.34656
ZT3	TLR2	UNKNOWN	FAM	NFQ-MGB	25.5977	23.0068	1.75933	0.0297244
ZT7	TLR2	UNKNOWN	FAM	NFQ-MGB	26.1437	24.7769	1.47446	0.020437
ZT7	TLR2	UNKNOWN	FAM	NFQ-MGB	24.5582	24.7769	1.47446	0.0606551
ZT7	TLR2	UNKNOWN	FAM	NFQ-MGB	22.2236	24.7769	1.47446	0.30096
ZT7	TLR2	UNKNOWN	FAM	NFQ-MGB	24.9771	24.7769	1.47446	0.0455045
ZT7	TLR2	UNKNOWN	FAM	NFQ-MGB	25.948	24.7769	1.47446	0.0233744
ZT11	TLR2	UNKNOWN	FAM	NFQ-MGB	28.8921	25.361	2.48947	0.00310075
ZT11	TLR2	UNKNOWN	FAM	NFQ-MGB	22.8512	25.361	2.48947	0.195662
ZT11	TLR2	UNKNOWN	FAM	NFQ-MGB	22.7239	25.361	2.48947	0.213519
ZT11	TLR2	UNKNOWN	FAM	NFQ-MGB	26.7536	25.361	2.48947	0.0134496
ZT11	TLR2	UNKNOWN	FAM	NFQ-MGB	25.4021	25.361	2.48947	0.0339946
ZT15	TLR2	UNKNOWN	FAM	NFQ-MGB	21.4183	22.766	1.48763	0.522978
ZT15	TLR2	UNKNOWN	FAM	NFQ-MGB	25.3341	22.766	1.48763	0.0356187
ZT15	TLR2	UNKNOWN	FAM	NFQ-MGB	21.6124	22.766	1.48763	0.457746
ZT15	TLR2	UNKNOWN	FAM	NFQ-MGB	22.7297	22.766	1.48763	0.212669
ZT15	TLR2	UNKNOWN	FAM	NFQ-MGB	22.2952	22.766	1.48763	0.286533
ZT11	TLR2	UNKNOWN	FAM	NFQ-MGB	28.9781	25.361	2.48947	0.00292322
ZT11	TLR2	UNKNOWN	FAM	NFQ-MGB	22.945	25.361	2.48947	0.183469
ZT11	TLR2	UNKNOWN	FAM	NFQ-MGB	22.7325	25.361	2.48947	0.212264
ZT11	TLR2	UNKNOWN	FAM	NFQ-MGB	26.869	25.361	2.48947	0.0124252
ZT11	TLR2	UNKNOWN	FAM	NFQ-MGB	25.4628	25.361	2.48947	0.0326066
ZT15	TLR2	UNKNOWN	FAM	NFQ-MGB	21.4467	22.766	1.48763	0.512876
ZT15	TLR2	UNKNOWN	FAM	NFQ-MGB	25.4435	22.766	1.48763	0.033043
ZT15	TLR2	UNKNOWN	FAM	NFQ-MGB	21.7472	22.766	1.48763	0.417318
ZT15	TLR2	UNKNOWN	FAM	NFQ-MGB	22.8233	22.766	1.48763	0.199438
ZT15	TLR2	UNKNOWN	FAM	NFQ-MGB	22.8095	22.766	1.48763	0.201344
ZT15	TLR2	UNKNOWN	FAM	NFQ-MGB	20.9407	23.44	2.7656	0.725743
ZT19	TLR2	UNKNOWN	FAM	NFQ-MGB	22.1606	23.44	2.7656	0.314255
ZT19	TLR2	UNKNOWN	FAM	NFQ-MGB	20.9446	23.44	2.7656	0.723826
ZT19	TLR2	UNKNOWN	FAM	NFQ-MGB	27.2483	23.44	2.7656	0.00957802
ZT19	TLR2	UNKNOWN	FAM	NFQ-MGB	25.6984	23.44	2.7656	0.0277403
ZT23	TLR2	UNKNOWN	FAM	NFQ-MGB	24.4689	22.1784	1.89624	0.0644897
ZT23	TLR2	UNKNOWN	FAM	NFQ-MGB	Undetermined	22.1784	1.89624
ZT23	TLR2	UNKNOWN	FAM	NFQ-MGB	22.7779	22.1784	1.89624	0.205757
ZT23	TLR2	UNKNOWN	FAM	NFQ-MGB	21.8915	22.1784	1.89624	0.377984
ZT23	TLR2	UNKNOWN	FAM	NFQ-MGB	19.4851	22.1784	1.89624	1.97018
ZT19	TLR2	UNKNOWN	FAM	NFQ-MGB	20.9912	23.44	2.7656	0.70105
ZT19	TLR2	UNKNOWN	FAM	NFQ-MGB	22.2587	23.44	2.7656	0.293805
ZT19	TLR2	UNKNOWN	FAM	NFQ-MGB	20.9182	23.44	2.7656	0.737057
ZT19	TLR2	UNKNOWN	FAM	NFQ-MGB	27.378	23.44	2.7656	0.00876283
ZT19	TLR2	UNKNOWN	FAM	NFQ-MGB	25.8614	23.44	2.7656	0.0248056
ZT23	TLR2	UNKNOWN	FAM	NFQ-MGB	24.4374	22.1784	1.89624	0.065895
ZT23	TLR2	UNKNOWN	FAM	NFQ-MGB	Undetermined	22.1784	1.89624
ZT23	TLR2	UNKNOWN	FAM	NFQ-MGB	22.8559	22.1784	1.89624	0.195029
ZT23	TLR2	UNKNOWN	FAM	NFQ-MGB	21.8988	22.1784	1.89624	0.376087
ZT23	TLR2	UNKNOWN	FAM	NFQ-MGB	19.6117	22.1784	1.89624	1.80637
	TLR3	STANDARD	FAM	NFQ-MGB	19.707	19.7113	0.00608938	1
	TLR3	STANDARD	FAM	NFQ-MGB	23.2254	23.2498	0.0344633	0.1
	TLR3	STANDARD	FAM	NFQ-MGB	26.7476	26.752	0.00630247	0.01
	TLR3	STANDARD	FAM	NFQ-MGB	30.0998	30.1812	0.115133	0.001
	TLR3	STANDARD	FAM	NFQ-MGB	33.3359	33.5879	0.356259	0.0001
	TLR3	NTC	FAM	NFQ-MGB	Undetermined
	TLR3	STANDARD	FAM	NFQ-MGB	19.7156	19.7113	0.00608938	1
	TLR3	STANDARD	FAM	NFQ-MGB	23.2742	23.2498	0.0344633	0.1
	TLR3	STANDARD	FAM	NFQ-MGB	26.7565	26.752	0.00630247	0.01
	TLR3	STANDARD	FAM	NFQ-MGB	30.2626	30.1812	0.115133	0.001
	TLR3	STANDARD	FAM	NFQ-MGB	33.8398	33.5879	0.356259	0.0001
	TLR3	NTC	FAM	NFQ-MGB	Undetermined
ZT3	TLR3	UNKNOWN	FAM	NFQ-MGB	20.3206	21.4272	1.28991	0.689008
ZT3	TLR3	UNKNOWN	FAM	NFQ-MGB	22.3213	21.4272	1.28991	0.182552
ZT3	TLR3	UNKNOWN	FAM	NFQ-MGB	20.1053	21.4272	1.28991	0.794863
ZT3	TLR3	UNKNOWN	FAM	NFQ-MGB	20.9639	21.4272	1.28991	0.44951
ZT3	TLR3	UNKNOWN	FAM	NFQ-MGB	23.2924	21.4272	1.28991	0.0958102
ZT7	TLR3	UNKNOWN	FAM	NFQ-MGB	23.5213	22.7491	1.01032	0.0823038
ZT7	TLR3	UNKNOWN	FAM	NFQ-MGB	22.2855	22.7491	1.01032	0.186946
ZT7	TLR3	UNKNOWN	FAM	NFQ-MGB	21.0842	22.7491	1.01032	0.415024
ZT7	TLR3	UNKNOWN	FAM	NFQ-MGB	23.1646	22.7491	1.01032	0.104291
ZT7	TLR3	UNKNOWN	FAM	NFQ-MGB	23.546	22.7491	1.01032	0.0809653
ZT3	TLR3	UNKNOWN	FAM	NFQ-MGB	20.3041	21.4272	1.28991	0.69658
ZT3	TLR3	UNKNOWN	FAM	NFQ-MGB	22.2749	21.4272	1.28991	0.188263
ZT3	TLR3	UNKNOWN	FAM	NFQ-MGB	20.2198	21.4272	1.28991	0.736674
ZT3	TLR3	UNKNOWN	FAM	NFQ-MGB	21.0579	21.4272	1.28991	0.422323
ZT3	TLR3	UNKNOWN	FAM	NFQ-MGB	23.4112	21.4272	1.28991	0.0885447
ZT7	TLR3	UNKNOWN	FAM	NFQ-MGB	23.5662	22.7491	1.01032	0.0798826
ZT7	TLR3	UNKNOWN	FAM	NFQ-MGB	22.3243	22.7491	1.01032	0.18219
ZT7	TLR3	UNKNOWN	FAM	NFQ-MGB	21.0699	22.7491	1.01032	0.418972
ZT7	TLR3	UNKNOWN	FAM	NFQ-MGB	23.2352	22.7491	1.01032	0.099517
ZT7	TLR3	UNKNOWN	FAM	NFQ-MGB	23.6935	22.7491	1.01032	0.0734112
ZT11	TLR3	UNKNOWN	FAM	NFQ-MGB	26.9629	23.5392	2.259	0.00837799
ZT11	TLR3	UNKNOWN	FAM	NFQ-MGB	21.5437	23.5392	2.259	0.30591
ZT11	TLR3	UNKNOWN	FAM	NFQ-MGB	21.0968	23.5392	2.259	0.41156
ZT11	TLR3	UNKNOWN	FAM	NFQ-MGB	24.4195	23.5392	2.259	0.0453372
ZT11	TLR3	UNKNOWN	FAM	NFQ-MGB	23.54	23.5392	2.259	0.0812878
ZT15	TLR3	UNKNOWN	FAM	NFQ-MGB	20.8923	21.4751	0.845361	0.471394
ZT15	TLR3	UNKNOWN	FAM	NFQ-MGB	22.8734	21.4751	0.845361	0.126533
ZT15	TLR3	UNKNOWN	FAM	NFQ-MGB	20.6902	21.4751	0.845361	0.539096
ZT15	TLR3	UNKNOWN	FAM	NFQ-MGB	21.4951	21.4751	0.845361	0.315931
ZT15	TLR3	UNKNOWN	FAM	NFQ-MGB	21.4079	21.4751	0.845361	0.334756
ZT11	TLR3	UNKNOWN	FAM	NFQ-MGB	27.0278	23.5392	2.259	0.00802437
ZT11	TLR3	UNKNOWN	FAM	NFQ-MGB	21.4602	23.5392	2.259	0.323348
ZT11	TLR3	UNKNOWN	FAM	NFQ-MGB	21.0968	23.5392	2.259	0.411547
ZT11	TLR3	UNKNOWN	FAM	NFQ-MGB	24.538	23.5392	2.259	0.0419059
ZT11	TLR3	UNKNOWN	FAM	NFQ-MGB	23.7066	23.5392	2.259	0.0727773
ZT15	TLR3	UNKNOWN	FAM	NFQ-MGB	20.8506	21.4751	0.845361	0.484652
ZT15	TLR3	UNKNOWN	FAM	NFQ-MGB	23.0339	21.4751	0.845361	0.113743
ZT15	TLR3	UNKNOWN	FAM	NFQ-MGB	20.6447	21.4751	0.845361	0.555631
ZT15	TLR3	UNKNOWN	FAM	NFQ-MGB	21.3969	21.4751	0.845361	0.337212
ZT15	TLR3	UNKNOWN	FAM	NFQ-MGB	21.466	21.4751	0.845361	0.322094
ZT15	TLR3	UNKNOWN	FAM	NFQ-MGB	20.3599	21.968	1.76859	0.671283
ZT19	TLR3	UNKNOWN	FAM	NFQ-MGB	21.1929	21.968	1.76859	0.386117
ZT19	TLR3	UNKNOWN	FAM	NFQ-MGB	20.5769	21.968	1.76859	0.581218
ZT19	TLR3	UNKNOWN	FAM	NFQ-MGB	24.3393	21.968	1.76859	0.0478144
ZT19	TLR3	UNKNOWN	FAM	NFQ-MGB	23.6126	21.968	1.76859	0.0774629
ZT23	TLR3	UNKNOWN	FAM	NFQ-MGB	22.7573	21.1818	1.34759	0.136673
ZT23	TLR3	UNKNOWN	FAM	NFQ-MGB	Undetermined	21.1818	1.34759
ZT23	TLR3	UNKNOWN	FAM	NFQ-MGB	21.6937	21.1818	1.34759	0.276906
ZT23	TLR3	UNKNOWN	FAM	NFQ-MGB	21.0086	21.1818	1.34759	0.436389
ZT23	TLR3	UNKNOWN	FAM	NFQ-MGB	19.4363	21.1818	1.34759	1.2393
ZT19	TLR3	UNKNOWN	FAM	NFQ-MGB	20.0465	21.968	1.76859	0.826546
ZT19	TLR3	UNKNOWN	FAM	NFQ-MGB	20.9675	21.968	1.76859	0.448462
ZT19	TLR3	UNKNOWN	FAM	NFQ-MGB	20.6725	21.968	1.76859	0.545451
ZT19	TLR3	UNKNOWN	FAM	NFQ-MGB	24.4179	21.968	1.76859	0.0453831
ZT19	TLR3	UNKNOWN	FAM	NFQ-MGB	23.4936	21.968	1.76859	0.0838277
ZT23	TLR3	UNKNOWN	FAM	NFQ-MGB	22.7709	21.1818	1.34759	0.135441
ZT23	TLR3	UNKNOWN	FAM	NFQ-MGB	Undetermined	21.1818	1.34759
ZT23	TLR3	UNKNOWN	FAM	NFQ-MGB	21.7191	21.1818	1.34759	0.272272
ZT23	TLR3	UNKNOWN	FAM	NFQ-MGB	20.8839	21.1818	1.34759	0.474027
ZT23	TLR3	UNKNOWN	FAM	NFQ-MGB	19.1848	21.1818	1.34759	1.46456
	TLR5	STANDARD	FAM	NFQ-MGB	22.5569	22.6517	0.134074	1
	TLR5	STANDARD	FAM	NFQ-MGB	26.0485	26.1393	0.128388	0.1
	TLR5	STANDARD	FAM	NFQ-MGB	29.4691	29.5604	0.129089	0.01
	TLR5	STANDARD	FAM	NFQ-MGB	32.7623	32.8333	0.100335	0.001
	TLR5	STANDARD	FAM	NFQ-MGB	35.6745	36.2435	0.804707	0.0001
	TLR5	NTC	FAM	NFQ-MGB	Undetermined
	TLR5	STANDARD	FAM	NFQ-MGB	22.7465	22.6517	0.134074	1
	TLR5	STANDARD	FAM	NFQ-MGB	26.2301	26.1393	0.128388	0.1
	TLR5	STANDARD	FAM	NFQ-MGB	29.6517	29.5604	0.129089	0.01
	TLR5	STANDARD	FAM	NFQ-MGB	32.9042	32.8333	0.100335	0.001
	TLR5	STANDARD	FAM	NFQ-MGB	36.8125	36.2435	0.804707	0.0001
	TLR5	NTC	FAM	NFQ-MGB	Undetermined
ZT3	TLR5	UNKNOWN	FAM	NFQ-MGB	24.1721	24.3749	1.18062	0.370202
ZT3	TLR5	UNKNOWN	FAM	NFQ-MGB	24.3705	24.3749	1.18062	0.3235
ZT3	TLR5	UNKNOWN	FAM	NFQ-MGB	22.9889	24.3749	1.18062	0.827386
ZT3	TLR5	UNKNOWN	FAM	NFQ-MGB	24.0571	24.3749	1.18062	0.400286
ZT3	TLR5	UNKNOWN	FAM	NFQ-MGB	26.4121	24.3749	1.18062	0.0807642
ZT7	TLR5	UNKNOWN	FAM	NFQ-MGB	26.6384	25.9136	0.934233	0.0692514
ZT7	TLR5	UNKNOWN	FAM	NFQ-MGB	25.9626	25.9136	0.934233	0.109624
ZT7	TLR5	UNKNOWN	FAM	NFQ-MGB	24.2021	25.9136	0.934233	0.362724
ZT7	TLR5	UNKNOWN	FAM	NFQ-MGB	26.642	25.9136	0.934233	0.0690794
ZT7	TLR5	UNKNOWN	FAM	NFQ-MGB	26.1015	25.9136	0.934233	0.0997472
ZT3	TLR5	UNKNOWN	FAM	NFQ-MGB	24.1761	24.3749	1.18062	0.369208
ZT3	TLR5	UNKNOWN	FAM	NFQ-MGB	24.2793	24.3749	1.18062	0.344198
ZT3	TLR5	UNKNOWN	FAM	NFQ-MGB	22.9685	24.3749	1.18062	0.838919
ZT3	TLR5	UNKNOWN	FAM	NFQ-MGB	23.924	24.3749	1.18062	0.438212
ZT3	TLR5	UNKNOWN	FAM	NFQ-MGB	26.4001	24.3749	1.18062	0.0814281
ZT7	TLR5	UNKNOWN	FAM	NFQ-MGB	26.7129	25.9136	0.934233	0.0658317
ZT7	TLR5	UNKNOWN	FAM	NFQ-MGB	25.9627	25.9136	0.934233	0.109618
ZT7	TLR5	UNKNOWN	FAM	NFQ-MGB	24.2407	25.9136	0.934233	0.353332
ZT7	TLR5	UNKNOWN	FAM	NFQ-MGB	26.4686	25.9136	0.934233	0.077723
ZT7	TLR5	UNKNOWN	FAM	NFQ-MGB	26.2043	25.9136	0.934233	0.093017
ZT11	TLR5	UNKNOWN	FAM	NFQ-MGB	28.6442	26.3184	1.65065	0.0177143
ZT11	TLR5	UNKNOWN	FAM	NFQ-MGB	24.6197	26.3184	1.65065	0.273086
ZT11	TLR5	UNKNOWN	FAM	NFQ-MGB	24.5776	26.3184	1.65065	0.281028
ZT11	TLR5	UNKNOWN	FAM	NFQ-MGB	27.267	26.3184	1.65065	0.0451733
ZT11	TLR5	UNKNOWN	FAM	NFQ-MGB	26.5463	26.3184	1.65065	0.0737229
ZT15	TLR5	UNKNOWN	FAM	NFQ-MGB	23.7752	24.8715	0.863148	0.484855
ZT15	TLR5	UNKNOWN	FAM	NFQ-MGB	26.0876	24.8715	0.863148	0.100695
ZT15	TLR5	UNKNOWN	FAM	NFQ-MGB	24.2491	24.8715	0.863148	0.351316
ZT15	TLR5	UNKNOWN	FAM	NFQ-MGB	25.3327	24.8715	0.863148	0.168206
ZT15	TLR5	UNKNOWN	FAM	NFQ-MGB	24.8445	24.8715	0.863148	0.234403
ZT11	TLR5	UNKNOWN	FAM	NFQ-MGB	28.5665	26.3184	1.65065	0.0186758
ZT11	TLR5	UNKNOWN	FAM	NFQ-MGB	24.5343	26.3184	1.65065	0.289409
ZT11	TLR5	UNKNOWN	FAM	NFQ-MGB	24.5817	26.3184	1.65065	0.280241
ZT11	TLR5	UNKNOWN	FAM	NFQ-MGB	27.2838	26.3184	1.65065	0.0446592
ZT11	TLR5	UNKNOWN	FAM	NFQ-MGB	26.563	26.3184	1.65065	0.072892
ZT15	TLR5	UNKNOWN	FAM	NFQ-MGB	23.7661	24.8715	0.863148	0.487863
ZT15	TLR5	UNKNOWN	FAM	NFQ-MGB	26.1165	24.8715	0.863148	0.0987354
ZT15	TLR5	UNKNOWN	FAM	NFQ-MGB	24.2583	24.8715	0.863148	0.349142
ZT15	TLR5	UNKNOWN	FAM	NFQ-MGB	25.396	24.8715	0.863148	0.161127
ZT15	TLR5	UNKNOWN	FAM	NFQ-MGB	24.8889	24.8715	0.863148	0.227436
ZT15	TLR5	UNKNOWN	FAM	NFQ-MGB	23.0758	25.3177	2.14886	0.779935
ZT19	TLR5	UNKNOWN	FAM	NFQ-MGB	24.4775	25.3177	2.14886	0.300817
ZT19	TLR5	UNKNOWN	FAM	NFQ-MGB	23.6242	25.3177	2.14886	0.537237
ZT19	TLR5	UNKNOWN	FAM	NFQ-MGB	28.2291	25.3177	2.14886	0.0234898
ZT19	TLR5	UNKNOWN	FAM	NFQ-MGB	27.1361	25.3177	2.14886	0.049374
ZT23	TLR5	UNKNOWN	FAM	NFQ-MGB	25.4116	24.5198	1.53924	0.159425
ZT23	TLR5	UNKNOWN	FAM	NFQ-MGB	Undetermined	24.5198	1.53924
ZT23	TLR5	UNKNOWN	FAM	NFQ-MGB	25.1814	24.5198	1.53924	0.186429
ZT23	TLR5	UNKNOWN	FAM	NFQ-MGB	24.8377	24.5198	1.53924	0.235487
ZT23	TLR5	UNKNOWN	FAM	NFQ-MGB	22.1828	24.5198	1.53924	1.43108
ZT19	TLR5	UNKNOWN	FAM	NFQ-MGB	23.0513	25.3177	2.14886	0.793037
ZT19	TLR5	UNKNOWN	FAM	NFQ-MGB	24.4789	25.3177	2.14886	0.30052
ZT19	TLR5	UNKNOWN	FAM	NFQ-MGB	23.6094	25.3177	2.14886	0.542665
ZT19	TLR5	UNKNOWN	FAM	NFQ-MGB	28.2994	25.3177	2.14886	0.0223935
ZT19	TLR5	UNKNOWN	FAM	NFQ-MGB	27.1956	25.3177	2.14886	0.0474174
ZT23	TLR5	UNKNOWN	FAM	NFQ-MGB	25.9563	24.5198	1.53924	0.110097
ZT23	TLR5	UNKNOWN	FAM	NFQ-MGB	Undetermined	24.5198	1.53924
ZT23	TLR5	UNKNOWN	FAM	NFQ-MGB	25.6067	24.5198	1.53924	0.139628
ZT23	TLR5	UNKNOWN	FAM	NFQ-MGB	24.9789	24.5198	1.53924	0.21393
ZT23	TLR5	UNKNOWN	FAM	NFQ-MGB	22.0032	24.5198	1.53924	1.61687
